# Supplementary material for: The genomic and epigenomic evolutionary history of papillary renal cell carcinomas
Source: Nat Commun. 2020 Jun 18;11:3096. doi: 10.1038/s41467-020-16546-5 (PMC7303129; doi:10.1038/s41467-020-16546-5)
Supplement: Supplementary file 4 — Supplementary Data 1 [file 41467_2020_16546_MOESM4_ESM.xlsx]

## Sheet: Data S1
Data S1. Coverage information for whole-genome sequencing data
Barcode	Sample_Type	Sample	GENOME_TERRITORY	MEAN_COVERAGE	SD_COVERAGE	MEDIAN_COVERAGE	MAD_COVERAGE	PCT_EXC_MAPQ	PCT_EXC_DUPE	PCT_EXC_UNPAIRED	PCT_EXC_BASEQ	PCT_EXC_OVERLAP	PCT_EXC_CAPPED	PCT_EXC_TOTAL	PCT_1X	PCT_5X	PCT_10X	PCT_15X	PCT_20X	PCT_25X	PCT_30X	PCT_40X	PCT_50X	PCT_60X	PCT_70X	PCT_80X	PCT_90X	PCT_100X	HET_SNP_SENSITIVITY	HET_SNP_Q
rSRC_1697_10_T01	Tumor	GPK0144_0401	2864957046	61.0621	22.8347	62	12	0.031549	0.031989	0.005276	0.077745	0.018656	0.008011	0.173226	0.984366	0.981255	0.979103	0.977106	0.973347	0.960745	0.927379	0.824357	0.734988	0.550765	0.313991	0.172739	0.100405	0.047779	0.981701	17
rSRC_1697_10_T02	Tumor	GPK0144_0402	2864957046	66.4142	23.7684	67	12	0.0288	0.04098	0.005096	0.084938	0.017524	0.006755	0.184094	0.984513	0.981316	0.979347	0.977463	0.974328	0.966486	0.948448	0.88033	0.801671	0.664202	0.432988	0.226972	0.127454	0.080332	0.981743	17
rSRC_1697_10_T03	Tumor	GPK0144_0403	2864957046	64.8216	22.3807	65	11	0.031209	0.049443	0.004461	0.073257	0.009956	0.007598	0.175924	0.984626	0.981327	0.979256	0.977334	0.974504	0.967671	0.95147	0.888805	0.804996	0.639421	0.37992	0.187672	0.109833	0.066318	0.981786	17
rSRC_1697_10_T04	Tumor	GPK0144_0404	2864957046	74.5642	23.9207	75	11	0.033179	0.053826	0.003597	0.070675	0.011805	0.00871	0.181791	0.984742	0.981602	0.979756	0.978196	0.976493	0.973649	0.966793	0.928561	0.878269	0.813625	0.64682	0.384024	0.192288	0.112963	0.982058	17
rSRC_1697_10_T05	Tumor	GPK0144_0405	2864957046	69.2522	25.2537	68	13	0.049155	0.057275	0.003477	0.067798	0.016995	0.013989	0.20869	0.984765	0.98176	0.979742	0.978081	0.976401	0.973392	0.964388	0.903829	0.817277	0.692431	0.473731	0.272006	0.160042	0.100484	0.982111	17
rSRC_1697_10_T06	Tumor	GPK0144_0406	2864957046	71.3498	22.4418	71	10	0.038971	0.048651	0.004599	0.076529	0.010268	0.010507	0.189525	0.984835	0.981771	0.979819	0.97826	0.976633	0.974135	0.967932	0.93307	0.884149	0.783281	0.546463	0.285627	0.153487	0.093777	0.982176	17
rSRC_1697_10_T07	Tumor	GPK0144_0407	2864957046	77.6251	24.8738	78	12	0.031505	0.044955	0.004493	0.07838	0.014575	0.008145	0.182053	0.984763	0.981912	0.980098	0.978681	0.977212	0.975068	0.970577	0.944694	0.899423	0.830688	0.684454	0.451912	0.249438	0.143799	0.982335	18
rSRC_1697_10_T08	Tumor	GPK0144_0408	2864957046	73.674	24.6453	73	12	0.031924	0.042541	0.00266	0.069481	0.016467	0.008328	0.171401	0.98476	0.981924	0.980007	0.978464	0.976892	0.974512	0.969119	0.935012	0.871953	0.774358	0.588834	0.358228	0.199544	0.120441	0.982334	18
rSRC_1697_10_N01	Normal	GPK0144_0421	2864957046	32.7731	10.3966	33	5	0.031346	0.036132	0.004401	0.072555	0.012505	0.008315	0.165255	0.984012	0.980374	0.977049	0.970968	0.947749	0.863453	0.670731	0.191817	0.027074	0.006039	0.002862	0.001994	0.00157	0.001283	0.980662	17
rSRC_1697_10_M01	Tumor	GPK0144_0431	2864957046	58.5402	19.7091	59	10	0.031844	0.027443	0.004371	0.085036	0.017413	0.008056	0.174163	0.984438	0.981392	0.979144	0.977078	0.973505	0.963736	0.941698	0.869015	0.737267	0.471461	0.224989	0.112771	0.057535	0.021669	0.981773	17
rSRC_1697_10_M02	Tumor	GPK0144_0432	2864957046	74.2076	23.6342	74	12	0.033399	0.05583	0.004374	0.067094	0.01422	0.008857	0.183774	0.984851	0.981908	0.979995	0.978493	0.976962	0.974805	0.970235	0.942677	0.89343	0.79691	0.60488	0.364978	0.199841	0.119775	0.982334	18
cdRCC_1929_03_T01	Tumor	GPK0149_0401	2864957046	62.3773	19.5168	63	10	0.034347	0.04264	0.004644	0.072091	0.016848	0.009031	0.179602	0.990317	0.987514	0.985366	0.982386	0.977629	0.970364	0.957092	0.908249	0.801207	0.580099	0.328551	0.147433	0.054387	0.01938	0.987868	19
cdRCC_1929_03_T02	Tumor	GPK0149_0402	2864957046	64.3102	20.5701	64	11	0.032838	0.068152	0.004722	0.074684	0.007043	0.008453	0.195892	0.990747	0.987825	0.985562	0.982322	0.977628	0.971307	0.959413	0.910414	0.812569	0.616764	0.378591	0.190421	0.081518	0.032397	0.988152	19
cdRCC_1929_03_T03	Tumor	GPK0149_0403	2864957046	64.9157	20.1024	65	11	0.033494	0.03471	0.004425	0.079324	0.013746	0.00875	0.174449	0.99041	0.987617	0.985549	0.98273	0.978321	0.972276	0.961012	0.916778	0.831997	0.642683	0.395756	0.19242	0.076505	0.027967	0.987954	19
cdRCC_1929_03_N01	Normal	GPK0149_0421	2864957046	34.6691	11.0289	35	5	0.037201	0.027623	0.005938	0.088815	0.015972	0.009152	0.184701	0.989774	0.986158	0.981263	0.964152	0.931607	0.882134	0.761442	0.284579	0.038841	0.006266	0.00324	0.002453	0.001968	0.001593	0.985746	18
pRCC2_1799_02_T01	Tumor	GPK4001_0401	2864957046	65.4331	18.3199	67	9	0.028922	0.033655	0.005215	0.075474	0.018077	0.006749	0.168092	0.984709	0.981996	0.980124	0.978479	0.976692	0.974103	0.96914	0.9395	0.859938	0.697605	0.432054	0.170667	0.040564	0.008483	0.982396	18
pRCC2_1799_02_T02	Tumor	GPK4001_0402	2864957046	60.3821	17.4555	62	9	0.027738	0.028764	0.00517	0.081122	0.016744	0.006094	0.165631	0.984633	0.981844	0.979864	0.978071	0.975863	0.971967	0.963466	0.913973	0.794394	0.569163	0.277213	0.07969	0.015357	0.004678	0.982232	18
pRCC2_1799_02_N01	Normal	GPK4001_0421	2864957046	38.8037	11.7916	39	6	0.029667	0.052427	0.005491	0.076926	0.015644	0.010415	0.190569	0.984099	0.980692	0.977775	0.973652	0.96294	0.931347	0.85342	0.491767	0.119643	0.0131	0.003579	0.002618	0.002089	0.00172	0.981041	17
pRCC2_1851_04_T01	Tumor	GPK4003_0401	2864957046	69.3939	20.1227	71	10	0.038436	0.076614	0.004339	0.073989	0.008809	0.014801	0.216987	0.985227	0.982423	0.98054	0.978886	0.977201	0.975057	0.971317	0.947969	0.881841	0.751769	0.528388	0.272769	0.105639	0.037271	0.982767	18
pRCC2_1851_04_T02	Tumor	GPK4003_0402	2864957046	70.529	19.7791	71	10	0.036069	0.074409	0.003582	0.077564	0.014923	0.014108	0.220654	0.98496	0.982384	0.980703	0.979228	0.977766	0.97606	0.973463	0.956831	0.903273	0.788561	0.554363	0.277486	0.109442	0.041381	0.9827	18
pRCC2_1851_04_T03	Tumor	GPK4003_0403	2864957046	55.7707	16.357	57	8	0.038012	0.0626	0.002814	0.067264	0.012816	0.016674	0.200179	0.984829	0.981992	0.979959	0.978067	0.975709	0.970872	0.958099	0.889161	0.725839	0.395007	0.133523	0.04054	0.012193	0.004647	0.982363	18
pRCC2_1851_04_T04	Tumor	GPK4003_0404	2864957046	59.2992	16.425	60	8	0.038545	0.049748	0.004332	0.08435	0.016579	0.016012	0.209565	0.984763	0.982076	0.980199	0.978506	0.976672	0.974114	0.969119	0.931529	0.803259	0.520689	0.207846	0.055766	0.014245	0.005313	0.982393	18
pRCC2_1568_04_T01	Tumor	GPK4006_0401	2864957046	56.0676	19.6795	56	10	0.032047	0.034513	0.005126	0.075288	0.018388	0.007633	0.172994	0.990096	0.985143	0.979824	0.976891	0.970835	0.955533	0.92852	0.844719	0.675213	0.40307	0.179832	0.084127	0.045001	0.021719	0.98593	19
pRCC2_1568_04_T02	Tumor	GPK4006_0402	2864957046	81.666	27.2453	82	13	0.032861	0.03122	0.003826	0.073146	0.021087	0.007643	0.169783	0.990356	0.987446	0.982944	0.979662	0.977903	0.975513	0.970525	0.944377	0.899437	0.836546	0.729414	0.55594	0.348883	0.188102	0.987645	19
pRCC2_1568_04_T03	Tumor	GPK4006_0403	2864957046	72.2733	25.1291	73	13	0.029135	0.031578	0.003751	0.086057	0.011985	0.007636	0.170142	0.990653	0.987201	0.982157	0.979014	0.97653	0.971852	0.962008	0.919644	0.849494	0.737602	0.563943	0.354567	0.186726	0.098094	0.987473	19
pRCC2_1568_04_T04	Tumor	GPK4006_0404	2864957046	56.9508	21.308	57	11	0.029153	0.0268	0.003645	0.081498	0.020291	0.006725	0.168113	0.989715	0.982856	0.979358	0.9764	0.969178	0.951938	0.922159	0.83064	0.669346	0.427731	0.213268	0.103943	0.058898	0.03363	0.98431	18
pRCC2_1568_04_N01	Normal	GPK4006_0421	2864957046	36.2375	11.358	37	5	0.039523	0.032672	0.004421	0.062793	0.020205	0.009532	0.169145	0.989656	0.986193	0.982223	0.96939	0.939838	0.896233	0.804961	0.370446	0.054781	0.006151	0.003454	0.002716	0.002188	0.001817	0.986188	19
pRCC1_1671_08_T01	Tumor	GPK4007_0401	2864957046	66.2841	23.9414	64	14	0.034936	0.029807	0.003619	0.079166	0.026282	0.008671	0.182481	0.989967	0.984626	0.980073	0.977899	0.973183	0.960678	0.941077	0.90272	0.805751	0.59851	0.410604	0.274014	0.152782	0.074426	0.985616	18
pRCC1_1671_08_T02	Tumor	GPK4007_0402	2864957046	61.9385	22.3041	60	13	0.034015	0.028338	0.003536	0.075153	0.021218	0.008614	0.170874	0.989846	0.984999	0.979938	0.977121	0.970239	0.954144	0.933069	0.885525	0.745766	0.518631	0.339442	0.199201	0.096181	0.041492	0.985798	18
pRCC1_1671_08_T03	Tumor	GPK4007_0403	2864957046	54.9804	20.2569	53	12	0.034451	0.047991	0.004341	0.067645	0.014471	0.008493	0.177393	0.98987	0.983576	0.97931	0.975146	0.962357	0.940067	0.917846	0.828516	0.594881	0.377809	0.216261	0.09987	0.041058	0.014373	0.984866	18
pRCC1_1671_08_T04	Tumor	GPK4007_0404	2864957046	82.9481	29.3833	80	17	0.034135	0.037203	0.004737	0.072487	0.018828	0.008714	0.176105	0.990208	0.986067	0.981132	0.979215	0.97742	0.973542	0.964195	0.931908	0.90405	0.840658	0.692352	0.511876	0.380374	0.275233	0.986711	19
pRCC1_1671_08_T06	Tumor	GPK4007_0406	2864957046	57.2566	20.6815	56	12	0.035528	0.068146	0.004115	0.063865	0.015649	0.008796	0.196099	0.989959	0.984408	0.979665	0.976312	0.966253	0.945938	0.924564	0.859421	0.653062	0.422044	0.254805	0.124047	0.052858	0.019423	0.985429	18
pRCC1_1671_08_T07	Tumor	GPK4007_0407	2864957046	83.6618	29.4133	81	17	0.03379	0.035294	0.004575	0.075154	0.018175	0.008647	0.175635	0.990354	0.986696	0.98162	0.979313	0.977528	0.97397	0.965483	0.933742	0.904344	0.845082	0.707992	0.528376	0.389014	0.282857	0.987131	19
pRCC1_1671_08_T08	Tumor	GPK4007_0408	2864957046	58.4045	22.0481	57	13	0.031774	0.054227	0.003125	0.068457	0.013705	0.007619	0.178906	0.989971	0.984379	0.979522	0.975612	0.965383	0.945306	0.919488	0.841062	0.666193	0.447979	0.284498	0.158055	0.072593	0.029929	0.985404	18
pRCC1_1671_08_N01	Normal	GPK4007_0421	2864957046	32.0418	10.4502	33	5	0.035285	0.038544	0.0051	0.063428	0.016371	0.011908	0.170637	0.989532	0.985662	0.979463	0.957401	0.912098	0.825812	0.650927	0.182446	0.016628	0.003693	0.002579	0.001951	0.00155	0.001247	0.985209	18
pRCC1_1689_06_T01	Tumor	GPK4008_0401	2864957046	54.8909	17.6507	56	10	0.030211	0.061145	0.006627	0.066118	0.01348	0.00767	0.185251	0.984446	0.981413	0.979222	0.97693	0.972982	0.963638	0.943151	0.847619	0.657365	0.391865	0.164962	0.052101	0.014773	0.004926	0.981812	17
pRCC1_1689_06_T02	Tumor	GPK4008_0402	2864957046	83.6961	22.4366	86	12	0.032785	0.032711	0.003365	0.072491	0.020532	0.009147	0.171031	0.984802	0.982273	0.980707	0.979409	0.978172	0.976865	0.975292	0.969338	0.951143	0.902359	0.801262	0.631251	0.408336	0.201529	0.982628	18
pRCC1_1689_06_T03	Tumor	GPK4008_0403	2864957046	62.2953	18.126	63	10	0.030375	0.033312	0.003959	0.071218	0.020656	0.008472	0.167992	0.984433	0.98163	0.979722	0.978007	0.976062	0.973078	0.967092	0.929461	0.818633	0.600834	0.32558	0.1226	0.034585	0.009457	0.982032	17
pRCC1_1689_06_T04	Tumor	GPK4008_0404	2864957046	67.5742	19.4449	68	10	0.033155	0.034802	0.003677	0.068359	0.026312	0.008473	0.174778	0.984342	0.981682	0.979895	0.978344	0.976727	0.974621	0.971001	0.950186	0.885366	0.725887	0.456365	0.210031	0.085979	0.035908	0.98206	17
pRCC1_1689_06_T05	Tumor	GPK4008_0405	2864957046	57.8815	17.2241	59	9	0.029559	0.053393	0.0038	0.082881	0.012312	0.007114	0.189059	0.984518	0.981612	0.979568	0.977661	0.975277	0.970947	0.961418	0.902901	0.744869	0.470497	0.201966	0.064852	0.018969	0.005933	0.981984	17
pRCC1_1689_06_T06	Tumor	GPK4008_0406	2864957046	65.7588	19.7054	66	11	0.032465	0.040479	0.003663	0.084679	0.015993	0.008874	0.186154	0.984593	0.981745	0.979883	0.978217	0.976363	0.973607	0.96835	0.937055	0.84716	0.669444	0.420107	0.198218	0.076516	0.027799	0.982099	17
pRCC1_1689_06_N01	Normal	GPK4008_0421	2864957046	36.229	10.9006	37	5	0.033314	0.033412	0.004638	0.083696	0.014532	0.011926	0.181518	0.983917	0.980463	0.977494	0.973138	0.961126	0.920819	0.811256	0.356233	0.052078	0.005477	0.002851	0.002193	0.001779	0.001506	0.980705	17
pRCC1_1699_01_T01	Tumor	GPK4010_0401	2864957046	62.635	24.6492	58	17	0.029134	0.025005	0.005182	0.08562	0.020398	0.007392	0.172731	0.985001	0.981444	0.979199	0.977362	0.974921	0.969517	0.955421	0.860014	0.652269	0.473416	0.377632	0.280226	0.161732	0.065267	0.981971	17
pRCC1_1699_01_N01	Normal	GPK4010_0421	2864957046	33.5523	10.3538	34	5	0.033302	0.029806	0.005269	0.08217	0.015974	0.010022	0.176543	0.984326	0.980535	0.977191	0.971292	0.951487	0.883166	0.717575	0.224078	0.022752	0.004232	0.002885	0.00216	0.001696	0.001391	0.980727	17
pRCC1_1708_01_N01	Normal	GPK4013_0421	2864957046	31.016	10.1851	31	5	0.045791	0.054057	0.004486	0.064476	0.029437	0.013091	0.211338	0.989415	0.985599	0.978816	0.955242	0.915008	0.822448	0.605119	0.126176	0.012318	0.00377	0.002639	0.002069	0.001667	0.001371	0.985018	18
pRCC1_1735_01_T01	Tumor	GPK4014_0401	2864957046	75.1382	21.8159	76	10	0.034097	0.063103	0.004337	0.06788	0.013996	0.008508	0.191922	0.990535	0.98767	0.983962	0.979892	0.977563	0.97441	0.966868	0.936434	0.910037	0.855331	0.679111	0.399869	0.186772	0.086492	0.987836	19
pRCC1_1662_01_T01	Tumor	GPK4015_0401	2864957046	61.8355	21.8492	61	9	0.032921	0.048193	0.003684	0.065808	0.014717	0.007747	0.17307	0.990008	0.983746	0.980117	0.977991	0.973624	0.962718	0.944241	0.90058	0.797611	0.546069	0.264126	0.121717	0.074082	0.051115	0.985175	18
pRCC1_1654_01_T01	Tumor	GPK4017_0401	2864957046	70.1123	20.9069	71	10	0.03791	0.053904	0.003935	0.070887	0.010961	0.012034	0.189632	0.990213	0.987457	0.985393	0.9825	0.978067	0.971868	0.960446	0.925416	0.886278	0.775258	0.542072	0.290947	0.129394	0.047619	0.987756	19
pRCC2_1552_03_T01	Tumor	GPK4018_0401	2864957046	85.8737	23.7381	88	13	0.034861	0.030805	0.00212	0.070965	0.023541	0.008808	0.1711	0.990523	0.988136	0.986586	0.985251	0.983904	0.982191	0.979244	0.962921	0.930272	0.889046	0.814319	0.672996	0.470932	0.261783	0.988488	19
pRCC2_1552_03_T02	Tumor	GPK4018_0402	2864957046	66.5679	19.9362	68	11	0.0354	0.035975	0.005384	0.071782	0.020142	0.008562	0.177245	0.990412	0.98772	0.985822	0.984024	0.981477	0.976177	0.964876	0.919298	0.840493	0.690379	0.463401	0.231147	0.080518	0.021611	0.988097	19
pRCC2_1552_03_T03	Tumor	GPK4018_0403	2864957046	68.4111	19.7606	70	10	0.035604	0.047925	0.004198	0.069685	0.013026	0.00816	0.178597	0.990537	0.987828	0.985898	0.984105	0.981705	0.976867	0.966569	0.926747	0.865822	0.741679	0.519894	0.263106	0.088956	0.022002	0.988193	19
pRCC2_1552_03_N01	Normal	GPK4018_0421	2864957046	35.764	11.5646	36	6	0.033729	0.034892	0.005659	0.082784	0.012929	0.00872	0.178712	0.98984	0.986243	0.981649	0.966848	0.931781	0.873955	0.768043	0.362442	0.062893	0.007033	0.0032	0.002403	0.001899	0.001549	0.986031	19
pRCC2_1298_01_T01	Tumor	GPK4021_0401	2864957046	53.7724	15.8098	55	8	0.042683	0.031417	0.004367	0.076872	0.025248	0.010469	0.191057	0.990079	0.987159	0.984724	0.980727	0.973505	0.959342	0.937433	0.875482	0.683837	0.336176	0.091604	0.018789	0.005977	0.003791	0.987421	19
pRCC2_1298_01_N01	Normal	GPK4021_0421	2864957046	29.6897	9.89784	30	5	0.035665	0.032684	0.006414	0.067766	0.01395	0.010701	0.167181	0.989483	0.985406	0.977468	0.94915	0.890843	0.765983	0.535039	0.09763	0.007428	0.003041	0.002267	0.001784	0.001441	0.001154	0.984491	18
mixRCC_1336_01_T01	Tumor	GPK4022_0401	2864957046	68.1085	21.5372	70	11	0.028636	0.032766	0.003484	0.072408	0.016692	0.007718	0.161704	0.989969	0.986526	0.981453	0.97844	0.975649	0.969952	0.958328	0.915814	0.849858	0.721257	0.50093	0.257882	0.105263	0.044603	0.986889	19
mixRCC_1336_01_N01	Normal	GPK4022_0421	2864957046	37.3608	12.1992	38	7	0.03471	0.024901	0.004795	0.079796	0.013674	0.010022	0.167898	0.989806	0.986216	0.982142	0.970145	0.939087	0.885333	0.79445	0.440797	0.103591	0.011306	0.003346	0.002537	0.002083	0.001769	0.986136	19
pRCC2_1396_01_T01	Tumor	GPK4024_0401	2864957046	68.0117	22.1734	68	11	0.031791	0.032939	0.00457	0.075421	0.015296	0.008514	0.168531	0.990016	0.985166	0.98033	0.97827	0.975395	0.968724	0.955392	0.915654	0.855224	0.71119	0.467673	0.243314	0.122938	0.064026	0.986031	19
pRCC2_1410_02_T01	Tumor	GPK4026_0401	2864957046	58.4154	17.6189	59	8	0.053615	0.059312	0.003925	0.063156	0.019455	0.016067	0.21553	0.989985	0.987288	0.985261	0.982959	0.977564	0.964385	0.944912	0.904691	0.774176	0.478913	0.20626	0.069419	0.021199	0.00755	0.987586	19
pRCC2_1410_02_T02	Tumor	GPK4026_0402	2864957046	73.3514	19.1274	76	8	0.041275	0.056884	0.004556	0.068325	0.010709	0.013696	0.195446	0.990467	0.987912	0.986109	0.984488	0.982514	0.978895	0.971263	0.939827	0.911188	0.861811	0.684484	0.368379	0.120429	0.027069	0.988251	19
pRCC2_1410_02_N01	Normal	GPK4026_0421	2864957046	34.3176	11.1879	35	6	0.035104	0.034046	0.005064	0.063183	0.013364	0.012346	0.163109	0.989517	0.985799	0.980654	0.963276	0.924062	0.856103	0.726832	0.293779	0.041115	0.004825	0.002656	0.002054	0.001671	0.001399	0.985645	18
pRCC1_1394_02_T01	Tumor	GPK4027_0401	2864957046	66.4267	20.9834	66	9	0.04088	0.03584	0.003689	0.073588	0.016235	0.010283	0.180515	0.990303	0.98771	0.985918	0.984231	0.98158	0.973973	0.956313	0.913257	0.865716	0.684411	0.386004	0.204165	0.119937	0.05471	0.988066	19
pRCC1_1394_02_T02	Tumor	GPK4027_0402	2864957046	61.2721	20.0298	61	10	0.035037	0.042166	0.00356	0.070143	0.018914	0.008429	0.17825	0.99012	0.987382	0.985426	0.983252	0.978253	0.96503	0.942714	0.893899	0.789143	0.539896	0.279502	0.143348	0.072081	0.027969	0.987752	19
pRCC1_1394_02_N01	Normal	GPK4027_0421	2864957046	33.9407	11.2646	35	6	0.035862	0.033183	0.005381	0.089045	0.011877	0.012403	0.18775	0.989728	0.98604	0.980627	0.962179	0.919697	0.844238	0.70688	0.280648	0.040427	0.005014	0.002776	0.002128	0.001705	0.001402	0.985484	18
pRCC2_1429_03_T01	Tumor	GPK4029_0401	2864957046	93.3766	29.7238	97	20	0.03528	0.049265	0.003503	0.067499	0.019456	0.013162	0.188164	0.990284	0.987267	0.982658	0.979931	0.978622	0.977408	0.975851	0.967938	0.939713	0.877693	0.787132	0.688257	0.590639	0.470752	0.987532	19
pRCC2_1429_03_T02	Tumor	GPK4029_0402	2864957046	58.7042	21.183	59	14	0.031997	0.03573	0.004395	0.079855	0.021443	0.012524	0.185944	0.989976	0.98491	0.9798	0.977112	0.972238	0.960102	0.934264	0.827108	0.667197	0.498507	0.31499	0.145175	0.046851	0.012912	0.985757	18
pRCC2_1429_03_T03	Tumor	GPK4029_0403	2864957046	66.4642	22.5176	68	15	0.037326	0.034602	0.005643	0.079501	0.020409	0.014082	0.191565	0.990114	0.985907	0.980701	0.978379	0.976169	0.971653	0.960709	0.900087	0.782508	0.636448	0.473491	0.28542	0.124558	0.039736	0.986476	19
pRCC2_1429_03_N01	Normal	GPK4029_0421	2864957046	34.0471	11.006	35	6	0.03324	0.035989	0.005498	0.085369	0.014012	0.009742	0.18385	0.989606	0.985921	0.980617	0.962643	0.924088	0.857706	0.72504	0.275326	0.03446	0.004518	0.002752	0.002125	0.001715	0.001417	0.985503	18
pRCC1_1472_01_T01	Tumor	GPK4034_0401	2864957046	58.3671	17.0854	60	9	0.037854	0.027361	0.004373	0.084373	0.017737	0.009985	0.181683	0.990431	0.987546	0.985431	0.983127	0.978353	0.967095	0.94791	0.894412	0.770862	0.508801	0.214	0.053609	0.010797	0.004326	0.987878	19
pRCC1_1416_04_T01	Tumor	GPK4035_0401	2864957046	65.4865	23.8732	68	18	0.029447	0.051003	0.002329	0.063865	0.015082	0.008733	0.170459	0.984476	0.981539	0.979559	0.977796	0.975574	0.970972	0.958402	0.868945	0.705701	0.588799	0.482621	0.320396	0.149151	0.045926	0.981983	17
pRCC1_1416_04_T02	Tumor	GPK4035_0402	2864957046	64.7334	25.7185	64	19	0.026299	0.032169	0.00475	0.075604	0.02061	0.007274	0.166706	0.98431	0.981323	0.979199	0.976878	0.972031	0.960461	0.937627	0.843547	0.690392	0.54674	0.434814	0.314163	0.182932	0.079573	0.981748	17
pRCC1_1416_04_T03	Tumor	GPK4035_0403	2864957046	72.9437	26.5128	75	20	0.028101	0.052625	0.003213	0.066586	0.012698	0.008555	0.171777	0.984685	0.981833	0.979955	0.978341	0.976522	0.973464	0.966584	0.919724	0.797886	0.653044	0.550724	0.446118	0.304163	0.157892	0.982257	18
pRCC1_1416_04_T04	Tumor	GPK4035_0404	2864957046	64.9737	24.4946	66	18	0.02739	0.03561	0.002591	0.068733	0.025854	0.008138	0.168317	0.984206	0.981291	0.97927	0.977389	0.974493	0.967597	0.95088	0.860366	0.703315	0.568014	0.451535	0.307494	0.160101	0.060474	0.981736	17
pRCC1_1416_04_N01	Normal	GPK4035_0421	2864957046	36.7981	11.0214	37	5	0.033861	0.032681	0.00566	0.074439	0.015813	0.012624	0.175078	0.984123	0.980662	0.977774	0.973951	0.964014	0.92917	0.828834	0.38207	0.059992	0.006258	0.003125	0.00242	0.001953	0.001633	0.981032	17
pRCC1_1550_02_T01	Tumor	GPK4036_0401	2864957046	74.4552	26.4018	74	12	0.031272	0.038327	0.004309	0.07149	0.017933	0.007916	0.171246	0.990317	0.985441	0.980792	0.978884	0.976485	0.971456	0.961242	0.926064	0.87719	0.780098	0.599917	0.373543	0.19805	0.107912	0.986396	19
pRCC1_1550_02_T02	Tumor	GPK4036_0402	2864957046	71.4738	24.7951	70	10	0.033548	0.053139	0.006232	0.071888	0.011029	0.007995	0.183829	0.99036	0.984703	0.980557	0.978733	0.976267	0.970553	0.958431	0.924219	0.883763	0.766394	0.526418	0.277287	0.140622	0.087749	0.985871	18
pRCC1_1550_02_N01	Normal	GPK4036_0421	2864957046	36.5505	11.5686	37	6	0.035641	0.036057	0.003478	0.060336	0.015872	0.012251	0.163634	0.989722	0.986154	0.981924	0.968584	0.938097	0.89139	0.799772	0.394196	0.070054	0.007387	0.003175	0.002439	0.001985	0.001659	0.986203	19
pRCC2_1479_03_T01	Tumor	GPK4038_0401	2864957046	68.1684	30.4588	65	15	0.0265	0.064262	0.003755	0.065964	0.014997	0.010551	0.18603	0.984434	0.98157	0.979609	0.977479	0.97363	0.964966	0.947119	0.873559	0.762103	0.611444	0.42322	0.25909	0.158357	0.102847	0.981951	17
pRCC2_1479_03_T02	Tumor	GPK4038_0402	2864957046	54.7122	20.44	54	11	0.031236	0.074571	0.0039	0.065526	0.012252	0.014227	0.201711	0.984321	0.981353	0.979154	0.976756	0.972056	0.959893	0.93233	0.811526	0.604677	0.353094	0.175619	0.089412	0.047181	0.025958	0.98171	17
pRCC2_1479_03_T03	Tumor	GPK4038_0403	2864957046	55.5494	19.8781	55	11	0.028458	0.037828	0.00434	0.085899	0.014258	0.013011	0.183794	0.984364	0.981429	0.979302	0.977098	0.973402	0.964295	0.942324	0.833627	0.634926	0.376785	0.182658	0.088126	0.044493	0.023489	0.981803	17
pRCC2_1479_03_N01	Normal	GPK4038_0421	2864957046	38.6392	11.2931	39	5	0.033813	0.035537	0.004386	0.062305	0.014825	0.009155	0.16002	0.983863	0.980541	0.977812	0.97452	0.967559	0.944903	0.873647	0.477007	0.096732	0.009616	0.003355	0.002538	0.002037	0.001701	0.98096	17
pRCC2_1494_04_T01	Tumor	GPK4043_0401	2864957046	67.7877	20.4942	68	9	0.04038	0.061317	0.004533	0.065218	0.016282	0.014605	0.202334	0.990184	0.98692	0.981931	0.978936	0.976851	0.972216	0.960552	0.925262	0.889344	0.74379	0.44145	0.211942	0.109306	0.04736	0.987157	19
pRCC2_1494_04_T02	Tumor	GPK4043_0402	2864957046	60.6031	20.2515	61	10	0.030843	0.083696	0.005772	0.080011	0.011075	0.01255	0.223947	0.990221	0.98611	0.980641	0.977428	0.972279	0.960536	0.940642	0.883014	0.765909	0.540222	0.286182	0.130961	0.060512	0.02464	0.986525	19
pRCC2_1494_04_T03	Tumor	GPK4043_0403	2864957046	64.9195	18.9719	66	9	0.033717	0.031722	0.004277	0.073726	0.01896	0.012324	0.174726	0.990154	0.987418	0.985261	0.981958	0.97706	0.969756	0.956212	0.916978	0.856773	0.689924	0.404854	0.164021	0.051862	0.014724	0.98773	19
pRCC2_1494_04_T04	Tumor	GPK4043_0404	2864957046	60.0612	20.2428	61	11	0.032146	0.051698	0.006469	0.085684	0.011905	0.012622	0.200525	0.990229	0.987125	0.983144	0.978018	0.971832	0.960038	0.939436	0.870694	0.743331	0.530561	0.292083	0.129262	0.052438	0.020004	0.987258	19
pRCC1_1501_01_T01	Tumor	GPK4045_0401	2864957046	73.7696	25.4098	74	14	0.027443	0.030434	0.00431	0.072966	0.018344	0.006165	0.159661	0.990238	0.987249	0.983075	0.978983	0.975491	0.969191	0.957229	0.915355	0.8543	0.753562	0.591676	0.397749	0.238155	0.13412	0.987508	19
pRCC1_1501_01_N01	Normal	GPK4045_0421	2864957046	31.7599	10.4552	32	5	0.035937	0.044756	0.006095	0.063667	0.013682	0.011071	0.175207	0.989759	0.985697	0.979211	0.956555	0.910273	0.820319	0.63824	0.169538	0.014768	0.003627	0.002708	0.002192	0.001821	0.001499	0.985357	18
pRCC1_1546_01_T01	Tumor	GPK4046_0401	2864957046	69.1634	26.6275	67	13	0.026302	0.030306	0.004584	0.072775	0.018842	0.006205	0.159014	0.990141	0.986198	0.980919	0.977913	0.973884	0.965158	0.94923	0.899938	0.82118	0.672465	0.45424	0.260326	0.155667	0.106664	0.986722	19
pRCC1_1546_01_N01	Normal	GPK4046_0421	2864957046	28.8876	9.83508	29	5	0.034777	0.034328	0.004557	0.063549	0.017924	0.011507	0.166642	0.989298	0.985155	0.97553	0.94267	0.875771	0.732683	0.489695	0.081234	0.006591	0.003058	0.002333	0.001852	0.001482	0.001187	0.98407	18
pRCC2_1824_13_T01	Tumor	GPK4047_0401	2864957046	55.6512	17.035	56	8	0.036888	0.04286	0.007239	0.077708	0.018948	0.015309	0.198952	0.990001	0.987167	0.984287	0.979565	0.972915	0.959998	0.941211	0.888559	0.712889	0.378808	0.142628	0.051334	0.018406	0.007134	0.987343	19
pRCC2_1824_13_T02	Tumor	GPK4047_0402	2864957046	63.7301	18.2044	65	9	0.035437	0.040804	0.003459	0.080166	0.020024	0.01371	0.193599	0.990278	0.987562	0.985622	0.983659	0.980135	0.97189	0.956613	0.916626	0.851038	0.667318	0.368734	0.131238	0.033813	0.009269	0.987891	19
pRCC2_1824_13_T03	Tumor	GPK4047_0403	2864957046	69.4032	20.5047	70	9	0.038242	0.043632	0.003498	0.074289	0.017641	0.014427	0.191729	0.990235	0.98767	0.985795	0.983344	0.979358	0.973806	0.963365	0.927689	0.889402	0.781705	0.523744	0.240908	0.094722	0.043324	0.987976	19
pRCC2_1824_13_T04	Tumor	GPK4047_0404	2864957046	59.2026	18.0835	60	9	0.036061	0.038696	0.003886	0.082345	0.016053	0.013837	0.190879	0.990178	0.987418	0.985232	0.982024	0.976002	0.964631	0.945719	0.897242	0.78364	0.516616	0.22398	0.076413	0.029714	0.013451	0.987686	19
pRCC2_1824_13_T05	Tumor	GPK4047_0405	2864957046	60.9163	19.799	61	9	0.048228	0.086701	0.002859	0.055826	0.043557	0.016132	0.253303	0.989851	0.987079	0.984215	0.979827	0.975299	0.966232	0.948588	0.903575	0.802895	0.540051	0.253641	0.108547	0.052367	0.028658	0.987289	19
pRCC2_1824_13_T06	Tumor	GPK4047_0406	2864957046	55.1627	17.8917	56	9	0.03375	0.0407	0.003454	0.081417	0.021393	0.014303	0.195018	0.990021	0.987087	0.984194	0.979357	0.971512	0.956207	0.932523	0.862566	0.681926	0.376487	0.145454	0.054981	0.025442	0.012652	0.987274	19
pRCC2_1824_13_T07	Tumor	GPK4047_0407	2864957046	60.2435	18.1207	61	9	0.036395	0.044403	0.005859	0.07058	0.020924	0.014358	0.19252	0.990033	0.987294	0.985134	0.982006	0.976389	0.966175	0.948856	0.903669	0.804125	0.552417	0.250544	0.085835	0.031753	0.013512	0.987598	19
pRCC2_1824_13_T08	Tumor	GPK4047_0408	2864957046	79.5842	21.8342	81	10	0.044031	0.04764	0.003436	0.06722	0.031094	0.015089	0.20851	0.990143	0.987751	0.986161	0.984486	0.98171	0.978036	0.973581	0.952146	0.926086	0.890786	0.78136	0.532179	0.263574	0.114361	0.98807	19
pRCC2_1824_13_T09	Tumor	GPK4047_0409	2864957046	56.12	17.6635	57	9	0.032953	0.061273	0.004604	0.088489	0.010207	0.013981	0.211507	0.990256	0.987321	0.984351	0.979478	0.972031	0.958633	0.938444	0.874054	0.706494	0.413203	0.167699	0.059387	0.021917	0.008389	0.987461	19
pRCC2_1824_13_T10	Tumor	GPK4047_0410	2864957046	65.2839	18.3569	66	8	0.05017	0.039312	0.002271	0.064754	0.03634	0.013096	0.205943	0.989873	0.987321	0.985543	0.983889	0.981577	0.97563	0.96176	0.925902	0.888453	0.725807	0.390063	0.128878	0.036208	0.014758	0.987654	19
pRCC2_1824_13_N01	Normal	GPK4047_0421	2864957046	33.7783	10.7348	34	5	0.038202	0.042569	0.004585	0.076849	0.020787	0.010541	0.193533	0.989381	0.985818	0.981022	0.964278	0.92837	0.866518	0.728517	0.248427	0.025586	0.004216	0.002888	0.002261	0.001833	0.001522	0.985496	18
pRCC2_1824_13_M01	Tumor	GPK4047_0431	2864957046	59.5653	23.0161	59	12	0.028607	0.029016	0.004116	0.087419	0.016638	0.011403	0.177199	0.990022	0.984903	0.979831	0.976805	0.969982	0.953051	0.922359	0.831537	0.703498	0.497528	0.272748	0.13957	0.080493	0.047618	0.98575	18
pRCC2_1824_13_M02	Tumor	GPK4047_0432	2864957046	66.2254	22.3126	67	12	0.030591	0.036855	0.00382	0.076033	0.014503	0.010905	0.172707	0.990242	0.987506	0.98468	0.980298	0.975804	0.968628	0.953832	0.902233	0.81738	0.661477	0.430965	0.220156	0.106493	0.05554	0.987753	19
pRCC2_1824_13_M03	Tumor	GPK4047_0433	2864957046	63.0271	22.8906	63	12	0.030636	0.038785	0.003831	0.07178	0.019062	0.011756	0.17585	0.989919	0.986572	0.981418	0.977831	0.973466	0.962649	0.941354	0.871795	0.76385	0.582892	0.348307	0.17615	0.09373	0.052888	0.986859	19
pRCC2_1782_08_T01	Tumor	GPK4048_0401	2864957046	70.2523	18.1056	71	9	0.036227	0.040155	0.004095	0.07413	0.027494	0.00934	0.191441	0.984847	0.982175	0.980456	0.978982	0.97751	0.975861	0.973838	0.966103	0.933509	0.809559	0.550642	0.259812	0.080519	0.018974	0.982535	18
pRCC2_1782_08_T02	Tumor	GPK4048_0402	2864957046	58.984	17.4951	59	10	0.032143	0.030566	0.006236	0.070801	0.028672	0.008767	0.177185	0.98455	0.981674	0.979701	0.977846	0.975679	0.972339	0.965332	0.915062	0.758438	0.499134	0.237765	0.076852	0.019836	0.006212	0.98207	17
pRCC2_1782_08_T03	Tumor	GPK4048_0403	2864957046	61.4559	18.8123	62	11	0.030003	0.031712	0.004486	0.076404	0.020167	0.008143	0.170914	0.98481	0.981876	0.979929	0.9781	0.975849	0.971953	0.963627	0.913935	0.78262	0.564713	0.318742	0.129549	0.039066	0.011179	0.98227	18
pRCC2_1782_08_T04	Tumor	GPK4048_0404	2864957046	62.5407	18.1845	63	10	0.031232	0.040363	0.00443	0.065423	0.02771	0.008419	0.177579	0.984607	0.981841	0.979943	0.978221	0.976307	0.973642	0.968655	0.935181	0.822155	0.598892	0.331526	0.128311	0.03594	0.009817	0.982263	18
pRCC2_1782_08_T05	Tumor	GPK4048_0405	2864957046	63.1464	18.3068	64	10	0.031511	0.032841	0.003953	0.076456	0.018666	0.00848	0.171906	0.984718	0.98198	0.980062	0.978308	0.976365	0.973759	0.969052	0.93745	0.82959	0.613984	0.348982	0.13963	0.040696	0.011354	0.982355	18
pRCC2_1782_08_T06	Tumor	GPK4048_0406	2864957046	64.3461	18.7046	65	10	0.032562	0.037962	0.003736	0.067085	0.023107	0.009209	0.173662	0.984651	0.981923	0.980053	0.978309	0.976461	0.974195	0.97027	0.942189	0.838997	0.639351	0.388312	0.165019	0.04999	0.01437	0.98231	18
pRCC2_1782_08_T07	Tumor	GPK4048_0407	2864957046	65.5359	17.302	66	9	0.034606	0.032563	0.004641	0.075033	0.020851	0.009434	0.177128	0.98487	0.982196	0.980391	0.978806	0.977185	0.975308	0.972791	0.960017	0.897559	0.703844	0.39933	0.147385	0.036798	0.009087	0.98256	18
pRCC2_1782_08_T08	Tumor	GPK4048_0408	2864957046	62.7192	15.4627	63	7	0.041504	0.034528	0.004273	0.071785	0.024302	0.010483	0.186874	0.984864	0.982105	0.98032	0.978764	0.977192	0.975379	0.973028	0.96415	0.909472	0.657112	0.268064	0.058503	0.0113	0.004853	0.982468	18
pRCC2_1782_08_N01	Normal	GPK4048_0421	2864957046	32.0034	9.77898	32	5	0.030939	0.043017	0.004811	0.063433	0.011875	0.008383	0.162457	0.984087	0.980226	0.976556	0.96962	0.944144	0.85549	0.653795	0.156495	0.011747	0.002923	0.002117	0.001656	0.001353	0.001118	0.980553	17
pRCC1_1654_01_N01	Normal	GPK7006_2000	2864957046	50.4735	14.2971	52	6	0.050362	0.047377	0.004164	0.062593	0.026916	0.011725	0.203136	0.989839	0.986922	0.984664	0.981934	0.974506	0.956082	0.93233	0.871422	0.595723	0.18439	0.024791	0.005659	0.004191	0.003538	0.987244	19
pRCC1_1472_01_N01	Normal	GPK7013_2000	2864957046	58.7228	15.6443	60	7	0.04876	0.067631	0.003556	0.064197	0.014908	0.011233	0.210285	0.990486	0.987744	0.985739	0.98384	0.980727	0.971789	0.953045	0.914881	0.838964	0.533711	0.160694	0.023555	0.005827	0.004245	0.988094	19
pRCC2_1396_01_N01	Normal	GPK7030_2000	2864957046	61.0334	16.3925	63	7	0.046764	0.03917	0.004328	0.073399	0.016002	0.011323	0.190986	0.990211	0.987427	0.985395	0.982685	0.978046	0.970132	0.954932	0.919034	0.86653	0.629034	0.240833	0.043045	0.007849	0.004776	0.987735	19
pRCC2_1851_04_N01	Normal	GPK7047_2000	2864957046	65.9639	15.7434	67	6	0.043851	0.069012	0.004101	0.064116	0.017549	0.011366	0.209995	0.985148	0.982491	0.980748	0.97924	0.977772	0.976158	0.974104	0.96731	0.940652	0.778628	0.390893	0.09411	0.014383	0.005237	0.982843	18
pRCC1_1662_01_N01	Normal	GPK7048_2000	2864957046	48.5922	13.7466	50	6	0.049287	0.033095	0.004314	0.084454	0.014095	0.011484	0.196729	0.990449	0.987478	0.985131	0.982128	0.973137	0.952276	0.927665	0.847121	0.509815	0.125518	0.015088	0.004973	0.003889	0.003202	0.987724	19
pRCC1_1735_01_N01	Normal	GPK7054_2000	2864957046	55.8845	15.1338	57	6	0.050697	0.064019	0.004006	0.064797	0.016076	0.011323	0.210918	0.990366	0.9875	0.985415	0.983363	0.979396	0.967854	0.946797	0.906387	0.782101	0.407521	0.09131	0.012004	0.004741	0.003896	0.987841	19
pRCC2_1494_04_N01	Normal	GPK7059_2000	2864957046	64.2615	16.8846	66	7	0.050793	0.055037	0.005519	0.081752	0.017219	0.011737	0.222059	0.990392	0.987705	0.985836	0.984149	0.981982	0.976849	0.963849	0.925466	0.889299	0.729854	0.365252	0.089129	0.014049	0.005224	0.988013	19

## Sheet: Data S1-Note
Field	Description
GENOME_TERRITORY	The number of non-N bases in the genome reference over which coverage will be evaluated.
MEAN_COVERAGE	The mean coverage in bases of the genome territory, after all filters are applied.
SD_COVERAGE	The standard deviation of coverage of the genome after all filters are applied.
MEDIAN_COVERAGE	The median coverage in bases of the genome territory, after all filters are applied.
MAD_COVERAGE	The median absolute deviation of coverage of the genome after all filters are applied.
PCT_EXC_MAPQ	The fraction of aligned bases that were filtered out because they were in reads with low mapping quality (default is < 20).
PCT_EXC_DUPE	The fraction of aligned bases that were filtered out because they were in reads marked as duplicates.
PCT_EXC_UNPAIRED	The fraction of aligned bases that were filtered out because they were in reads without a mapped mate pair.
PCT_EXC_BASEQ	The fraction of aligned bases that were filtered out because they were of low base quality (default is < 20).
PCT_EXC_OVERLAP	The fraction of aligned bases that were filtered out because they were the second observation from an insert with overlapping reads.
PCT_EXC_CAPPED	The fraction of aligned bases that were filtered out because they would have raised coverage above the capped value (default cap = 250x).
PCT_EXC_TOTAL	The total fraction of aligned bases excluded due to all filters.
PCT_1X	The fraction of bases that attained at least 1X sequence coverage in post-filtering bases.
PCT_5X	The fraction of bases that attained at least 5X sequence coverage in post-filtering bases.
PCT_10X	The fraction of bases that attained at least 10X sequence coverage in post-filtering bases.
PCT_15X	The fraction of bases that attained at least 15X sequence coverage in post-filtering bases.
PCT_20X	The fraction of bases that attained at least 20X sequence coverage in post-filtering bases.
PCT_25X	The fraction of bases that attained at least 25X sequence coverage in post-filtering bases.
PCT_30X	The fraction of bases that attained at least 30X sequence coverage in post-filtering bases.
PCT_40X	The fraction of bases that attained at least 40X sequence coverage in post-filtering bases.
PCT_50X	The fraction of bases that attained at least 50X sequence coverage in post-filtering bases.
PCT_60X	The fraction of bases that attained at least 60X sequence coverage in post-filtering bases.
PCT_70X	The fraction of bases that attained at least 70X sequence coverage in post-filtering bases.
PCT_80X	The fraction of bases that attained at least 80X sequence coverage in post-filtering bases.
PCT_90X	The fraction of bases that attained at least 90X sequence coverage in post-filtering bases.
PCT_100X	The fraction of bases that attained at least 100X sequence coverage in post-filtering bases.
HET_SNP_SENSITIVITY	The theoretical HET SNP sensitivity.
HET_SNP_Q	The Phred Scaled Q Score of the theoretical HET SNP sensitivity.
