# Supplementary material for: The genomic and epigenomic evolutionary history of papillary renal cell carcinomas
Source: Nat Commun. 2020 Jun 18;11:3096. doi: 10.1038/s41467-020-16546-5 (PMC7303129; doi:10.1038/s41467-020-16546-5)
Supplement: Supplementary file 8 — Supplementary Data 5 [file 41467_2020_16546_MOESM8_ESM.xlsx]

## Sheet: Data S5
Data S5. Insertions and deletions (indels) in previously reported cancer driver genes with their functional annotation
Barcode	Chr	Start	End	Ref	Alt	Func.refGene	Gene.refGene	ExonicFunc.refGene	AAChange.refGene
cdRCC_1929_03_T01	22	30035133	30035138	AAATTT	-	exonic	NF2	nonframeshift deletion	NF2:NM_181828:exon2:c.169_174del:p.57_58del,NF2:NM_000268:exon3:c.295_300del:p.99_100del,NF2:NM_016418:exon3:c.295_300del:p.99_100del,NF2:NM_181825:exon3:c.295_300del:p.99_100del,NF2:NM_181832:exon3:c.295_300del:p.99_100del,NF2:NM_181833:exon3:c.295_300del:p.99_100del
cdRCC_1929_03_T02	22	30035133	30035138	AAATTT	-	exonic	NF2	nonframeshift deletion	NF2:NM_181828:exon2:c.169_174del:p.57_58del,NF2:NM_000268:exon3:c.295_300del:p.99_100del,NF2:NM_016418:exon3:c.295_300del:p.99_100del,NF2:NM_181825:exon3:c.295_300del:p.99_100del,NF2:NM_181832:exon3:c.295_300del:p.99_100del,NF2:NM_181833:exon3:c.295_300del:p.99_100del
cdRCC_1929_03_T03	22	30035133	30035138	AAATTT	-	exonic	NF2	nonframeshift deletion	NF2:NM_181828:exon2:c.169_174del:p.57_58del,NF2:NM_000268:exon3:c.295_300del:p.99_100del,NF2:NM_016418:exon3:c.295_300del:p.99_100del,NF2:NM_181825:exon3:c.295_300del:p.99_100del,NF2:NM_181832:exon3:c.295_300del:p.99_100del,NF2:NM_181833:exon3:c.295_300del:p.99_100del
mixRCC_1336_01_T01	7	116411619	116411619	-	ATTGATTGCTGGTGTTGTCTCAATATCAACAGCACTGTTATTACTACT	exonic	MET	nonframeshift insertion	MET:NM_001324402:exon12:c.1508_1509insATTGATTGCTGGTGTTGTCTCAATATCAACAGCACTGTTATTACTACT:p.G503delinsGLIAGVVSISTALLLLL,MET:NM_000245:exon13:c.2798_2799insATTGATTGCTGGTGTTGTCTCAATATCAACAGCACTGTTATTACTACT:p.G933delinsGLIAGVVSISTALLLLL,MET:NM_001127500:exon13:c.2852_2853insATTGATTGCTGGTGTTGTCTCAATATCAACAGCACTGTTATTACTACT:p.G951delinsGLIAGVVSISTALLLLL
mixRCC_1336_01_T01	22	41547996	41547996	-	GG	exonic	EP300	frameshift insertion	EP300:NM_001362843:exon14:c.2899_2900insGG:p.Q967fs,EP300:NM_001429:exon15:c.2977_2978insGG:p.Q993fs
mixRCC_2028_03_T02	3	47164171	47164171	A	-	exonic	SETD2	stopgain	SETD2:NM_001349370:exon2:c.1823delT:p.L608X,SETD2:NM_014159:exon3:c.1955delT:p.L652X
mixRCC_2028_03_T02	3	185775023	185775023	T	-	exonic	ETV5	frameshift deletion	ETV5:NM_004454:exon11:c.1050delA:p.K350fs
mixRCC_2028_03_T02	22	30038256	30038257	TT	-	exonic	NF2	frameshift deletion	NF2:NM_181830:exon2:c.180_181del:p.S60fs,NF2:NM_181831:exon2:c.180_181del:p.S60fs,NF2:NM_181828:exon3:c.303_304del:p.S101fs,NF2:NM_181829:exon3:c.306_307del:p.S102fs,NF2:NM_000268:exon4:c.429_430del:p.S143fs,NF2:NM_016418:exon4:c.429_430del:p.S143fs,NF2:NM_181825:exon4:c.429_430del:p.S143fs,NF2:NM_181832:exon4:c.429_430del:p.S143fs,NF2:NM_181833:exon4:c.429_430del:p.S143fs
mixRCC_2028_03_T03	3	47164171	47164171	A	-	exonic	SETD2	stopgain	SETD2:NM_001349370:exon2:c.1823delT:p.L608X,SETD2:NM_014159:exon3:c.1955delT:p.L652X
mixRCC_2028_03_T03	3	185775023	185775023	T	-	exonic	ETV5	frameshift deletion	ETV5:NM_004454:exon11:c.1050delA:p.K350fs
mixRCC_2028_03_T03	22	30038256	30038257	TT	-	exonic	NF2	frameshift deletion	NF2:NM_181830:exon2:c.180_181del:p.S60fs,NF2:NM_181831:exon2:c.180_181del:p.S60fs,NF2:NM_181828:exon3:c.303_304del:p.S101fs,NF2:NM_181829:exon3:c.306_307del:p.S102fs,NF2:NM_000268:exon4:c.429_430del:p.S143fs,NF2:NM_016418:exon4:c.429_430del:p.S143fs,NF2:NM_181825:exon4:c.429_430del:p.S143fs,NF2:NM_181832:exon4:c.429_430del:p.S143fs,NF2:NM_181833:exon4:c.429_430del:p.S143fs
pRCC1_1394_02_T01	9	134010285	134010285	A	-	exonic	NUP214	frameshift deletion	NUP214:NM_001318324:exon8:c.832delA:p.K278fs,NUP214:NM_005085:exon8:c.832delA:p.K278fs
pRCC1_1394_02_T02	9	134010285	134010285	A	-	exonic	NUP214	frameshift deletion	NUP214:NM_001318324:exon8:c.832delA:p.K278fs,NUP214:NM_005085:exon8:c.832delA:p.K278fs
pRCC1_1416_04_T01	1	16261052	16261052	T	-	exonic	SPEN	frameshift deletion	SPEN:NM_015001:exon11:c.8317delT:p.C2773fs
pRCC1_1416_04_T02	1	16261052	16261052	T	-	exonic	SPEN	frameshift deletion	SPEN:NM_015001:exon11:c.8317delT:p.C2773fs
pRCC1_1416_04_T03	1	16261052	16261052	T	-	exonic	SPEN	frameshift deletion	SPEN:NM_015001:exon11:c.8317delT:p.C2773fs
pRCC1_1416_04_T04	1	16261052	16261052	T	-	exonic	SPEN	frameshift deletion	SPEN:NM_015001:exon11:c.8317delT:p.C2773fs
pRCC1_1472_01_T01	22	24175798	24175813	CACGGGCGATGCGGAC	-	exonic	SMARCB1	frameshift deletion	SMARCB1:NM_001007468:exon8:c.999_1014del:p.N333fs,SMARCB1:NM_001317946:exon8:c.1053_1068del:p.N351fs,SMARCB1:NM_001362877:exon8:c.1080_1095del:p.N360fs,SMARCB1:NM_003073:exon8:c.1026_1041del:p.N342fs
pRCC1_1671_08_T01	10	90770546	90770546	T	-	exonic	FAS	frameshift deletion	FAS:NM_000043:exon6:c.542delT:p.L181fs,FAS:NM_001320619:exon6:c.542delT:p.L181fs,FAS:NM_152872:exon6:c.542delT:p.L181fs
pRCC1_1671_08_T02	10	90770546	90770546	T	-	exonic	FAS	frameshift deletion	FAS:NM_000043:exon6:c.542delT:p.L181fs,FAS:NM_001320619:exon6:c.542delT:p.L181fs,FAS:NM_152872:exon6:c.542delT:p.L181fs
pRCC1_1671_08_T03	10	90770546	90770546	T	-	exonic	FAS	frameshift deletion	FAS:NM_000043:exon6:c.542delT:p.L181fs,FAS:NM_001320619:exon6:c.542delT:p.L181fs,FAS:NM_152872:exon6:c.542delT:p.L181fs
pRCC1_1671_08_T04	10	90770546	90770546	T	-	exonic	FAS	frameshift deletion	FAS:NM_000043:exon6:c.542delT:p.L181fs,FAS:NM_001320619:exon6:c.542delT:p.L181fs,FAS:NM_152872:exon6:c.542delT:p.L181fs
pRCC1_1671_08_T05	10	90770546	90770546	T	-	exonic	FAS	frameshift deletion	FAS:NM_000043:exon6:c.542delT:p.L181fs,FAS:NM_001320619:exon6:c.542delT:p.L181fs,FAS:NM_152872:exon6:c.542delT:p.L181fs
pRCC1_1671_08_T06	10	90770546	90770546	T	-	exonic	FAS	frameshift deletion	FAS:NM_000043:exon6:c.542delT:p.L181fs,FAS:NM_001320619:exon6:c.542delT:p.L181fs,FAS:NM_152872:exon6:c.542delT:p.L181fs
pRCC1_1671_08_T07	10	90770546	90770546	T	-	exonic	FAS	frameshift deletion	FAS:NM_000043:exon6:c.542delT:p.L181fs,FAS:NM_001320619:exon6:c.542delT:p.L181fs,FAS:NM_152872:exon6:c.542delT:p.L181fs
pRCC1_1671_08_T08	10	90770546	90770546	T	-	exonic	FAS	frameshift deletion	FAS:NM_000043:exon6:c.542delT:p.L181fs,FAS:NM_001320619:exon6:c.542delT:p.L181fs,FAS:NM_152872:exon6:c.542delT:p.L181fs
pRCC1_1689_06_T01	4	187627965	187627965	T	-	exonic	FAT1	frameshift deletion	FAT1:NM_005245:exon2:c.3017delA:p.K1006fs
pRCC1_1689_06_T03	4	187627965	187627965	T	-	exonic	FAT1	frameshift deletion	FAT1:NM_005245:exon2:c.3017delA:p.K1006fs
pRCC1_1689_06_T04	22	30069327	30069327	C	-	exonic	NF2	frameshift deletion	NF2:NM_181830:exon10:c.943delC:p.L315fs,NF2:NM_181831:exon10:c.943delC:p.L315fs,NF2:NM_181828:exon11:c.1066delC:p.L356fs,NF2:NM_181829:exon11:c.1069delC:p.L357fs,NF2:NM_000268:exon12:c.1192delC:p.L398fs,NF2:NM_016418:exon12:c.1192delC:p.L398fs,NF2:NM_181825:exon12:c.1192delC:p.L398fs,NF2:NM_181832:exon12:c.1192delC:p.L398fs
pRCC2_1298_01_T01	X	44896907	44896911	TCACA	-	exonic	KDM6A	frameshift deletion	KDM6A:NM_001291415:exon8:c.627_631del:p.F209fs,KDM6A:NM_001291416:exon8:c.627_631del:p.F209fs,KDM6A:NM_001291417:exon8:c.627_631del:p.F209fs,KDM6A:NM_001291418:exon8:c.627_631del:p.F209fs,KDM6A:NM_021140:exon8:c.627_631del:p.F209fs
pRCC2_1429_03_T01	4	187518319	187518319	-	T	exonic	FAT1	frameshift insertion	FAT1:NM_005245:exon25:c.12374dupA:p.Q4125fs
pRCC2_1429_03_T02	4	187518319	187518319	-	T	exonic	FAT1	frameshift insertion	FAT1:NM_005245:exon25:c.12374dupA:p.Q4125fs
pRCC2_1429_03_T03	4	187518319	187518319	-	T	exonic	FAT1	frameshift insertion	FAT1:NM_005245:exon25:c.12374dupA:p.Q4125fs
pRCC2_1494_04_T01	16	23646385	23646385	A	-	exonic	PALB2	frameshift deletion	PALB2:NM_024675:exon4:c.1482delT:p.T494fs
pRCC2_1494_04_T02	16	23646385	23646385	A	-	exonic	PALB2	frameshift deletion	PALB2:NM_024675:exon4:c.1482delT:p.T494fs
pRCC2_1494_04_T03	16	23646385	23646385	A	-	exonic	PALB2	frameshift deletion	PALB2:NM_024675:exon4:c.1482delT:p.T494fs
pRCC2_1494_04_T04	16	23646385	23646385	A	-	exonic	PALB2	frameshift deletion	PALB2:NM_024675:exon4:c.1482delT:p.T494fs
pRCC2_1568_04_T01	6	117658467	117658467	A	-	exonic	ROS1	frameshift deletion	ROS1:NM_002944:exon31:c.5116delT:p.C1706fs
pRCC2_1568_04_T02	6	117658467	117658467	A	-	exonic	ROS1	frameshift deletion	ROS1:NM_002944:exon31:c.5116delT:p.C1706fs
pRCC2_1568_04_T03	6	117658467	117658467	A	-	exonic	ROS1	frameshift deletion	ROS1:NM_002944:exon31:c.5116delT:p.C1706fs
pRCC2_1568_04_T04	1	110882872	110882872	-	C	exonic	RBM15	frameshift insertion	RBM15:NM_001201545:exon1:c.846dupC:p.H282fs,RBM15:NM_022768:exon1:c.846dupC:p.H282fs
pRCC2_1568_04_T04	6	117658467	117658467	A	-	exonic	ROS1	frameshift deletion	ROS1:NM_002944:exon31:c.5116delT:p.C1706fs
pRCC2_1782_08_T01	3	52692227	52692227	-	A	exonic	PBRM1	frameshift insertion	PBRM1:NM_001350075:exon6:c.632dupT:p.L211fs,PBRM1:NM_018313:exon6:c.632dupT:p.L211fs,PBRM1:NM_181042:exon7:c.632dupT:p.L211fs,PBRM1:NM_001350074:exon8:c.695dupT:p.L232fs,PBRM1:NM_001350076:exon8:c.695dupT:p.L232fs,PBRM1:NM_001350078:exon8:c.695dupT:p.L232fs,PBRM1:NM_001350079:exon8:c.695dupT:p.L232fs,PBRM1:NM_001350077:exon9:c.686dupT:p.L229fs
pRCC2_1782_08_T01	5	56155721	56155722	AA	-	exonic	MAP3K1	frameshift deletion	MAP3K1:NM_005921:exon3:c.813_814del:p.R271fs
pRCC2_1782_08_T02	3	52692227	52692227	-	A	exonic	PBRM1	frameshift insertion	PBRM1:NM_001350075:exon6:c.632dupT:p.L211fs,PBRM1:NM_018313:exon6:c.632dupT:p.L211fs,PBRM1:NM_181042:exon7:c.632dupT:p.L211fs,PBRM1:NM_001350074:exon8:c.695dupT:p.L232fs,PBRM1:NM_001350076:exon8:c.695dupT:p.L232fs,PBRM1:NM_001350078:exon8:c.695dupT:p.L232fs,PBRM1:NM_001350079:exon8:c.695dupT:p.L232fs,PBRM1:NM_001350077:exon9:c.686dupT:p.L229fs
pRCC2_1782_08_T02	4	153268220	153268233	GGTACTACAAAAAA	-	exonic	FBXW7	frameshift deletion	FBXW7:NM_001013415:exon3:c.231_234del:p.S77fs,FBXW7:NM_018315:exon3:c.345_348del:p.S115fs,FBXW7:NM_033632:exon4:c.585_588del:p.S195fs,FBXW7:NM_001349798:exon6:c.585_588del:p.S195fs
pRCC2_1782_08_T02	5	56155721	56155722	AA	-	exonic	MAP3K1	frameshift deletion	MAP3K1:NM_005921:exon3:c.813_814del:p.R271fs
pRCC2_1782_08_T03	3	52692227	52692227	-	A	exonic	PBRM1	frameshift insertion	PBRM1:NM_001350075:exon6:c.632dupT:p.L211fs,PBRM1:NM_018313:exon6:c.632dupT:p.L211fs,PBRM1:NM_181042:exon7:c.632dupT:p.L211fs,PBRM1:NM_001350074:exon8:c.695dupT:p.L232fs,PBRM1:NM_001350076:exon8:c.695dupT:p.L232fs,PBRM1:NM_001350078:exon8:c.695dupT:p.L232fs,PBRM1:NM_001350079:exon8:c.695dupT:p.L232fs,PBRM1:NM_001350077:exon9:c.686dupT:p.L229fs
pRCC2_1782_08_T03	4	153268220	153268233	GGTACTACAAAAAA	-	exonic	FBXW7	frameshift deletion	FBXW7:NM_001013415:exon3:c.231_234del:p.S77fs,FBXW7:NM_018315:exon3:c.345_348del:p.S115fs,FBXW7:NM_033632:exon4:c.585_588del:p.S195fs,FBXW7:NM_001349798:exon6:c.585_588del:p.S195fs
pRCC2_1782_08_T03	5	56155721	56155722	AA	-	exonic	MAP3K1	frameshift deletion	MAP3K1:NM_005921:exon3:c.813_814del:p.R271fs
pRCC2_1782_08_T04	3	52692227	52692227	-	A	exonic	PBRM1	frameshift insertion	PBRM1:NM_001350075:exon6:c.632dupT:p.L211fs,PBRM1:NM_018313:exon6:c.632dupT:p.L211fs,PBRM1:NM_181042:exon7:c.632dupT:p.L211fs,PBRM1:NM_001350074:exon8:c.695dupT:p.L232fs,PBRM1:NM_001350076:exon8:c.695dupT:p.L232fs,PBRM1:NM_001350078:exon8:c.695dupT:p.L232fs,PBRM1:NM_001350079:exon8:c.695dupT:p.L232fs,PBRM1:NM_001350077:exon9:c.686dupT:p.L229fs
pRCC2_1782_08_T04	4	153268220	153268233	GGTACTACAAAAAA	-	exonic	FBXW7	frameshift deletion	FBXW7:NM_001013415:exon3:c.231_234del:p.S77fs,FBXW7:NM_018315:exon3:c.345_348del:p.S115fs,FBXW7:NM_033632:exon4:c.585_588del:p.S195fs,FBXW7:NM_001349798:exon6:c.585_588del:p.S195fs
pRCC2_1782_08_T04	5	56155721	56155722	AA	-	exonic	MAP3K1	frameshift deletion	MAP3K1:NM_005921:exon3:c.813_814del:p.R271fs
pRCC2_1782_08_T05	3	52692227	52692227	-	A	exonic	PBRM1	frameshift insertion	PBRM1:NM_001350075:exon6:c.632dupT:p.L211fs,PBRM1:NM_018313:exon6:c.632dupT:p.L211fs,PBRM1:NM_181042:exon7:c.632dupT:p.L211fs,PBRM1:NM_001350074:exon8:c.695dupT:p.L232fs,PBRM1:NM_001350076:exon8:c.695dupT:p.L232fs,PBRM1:NM_001350078:exon8:c.695dupT:p.L232fs,PBRM1:NM_001350079:exon8:c.695dupT:p.L232fs,PBRM1:NM_001350077:exon9:c.686dupT:p.L229fs
pRCC2_1782_08_T05	4	153268220	153268233	GGTACTACAAAAAA	-	exonic	FBXW7	frameshift deletion	FBXW7:NM_001013415:exon3:c.231_234del:p.S77fs,FBXW7:NM_018315:exon3:c.345_348del:p.S115fs,FBXW7:NM_033632:exon4:c.585_588del:p.S195fs,FBXW7:NM_001349798:exon6:c.585_588del:p.S195fs
pRCC2_1782_08_T05	5	56155721	56155722	AA	-	exonic	MAP3K1	frameshift deletion	MAP3K1:NM_005921:exon3:c.813_814del:p.R271fs
pRCC2_1782_08_T06	3	52692227	52692227	-	A	exonic	PBRM1	frameshift insertion	PBRM1:NM_001350075:exon6:c.632dupT:p.L211fs,PBRM1:NM_018313:exon6:c.632dupT:p.L211fs,PBRM1:NM_181042:exon7:c.632dupT:p.L211fs,PBRM1:NM_001350074:exon8:c.695dupT:p.L232fs,PBRM1:NM_001350076:exon8:c.695dupT:p.L232fs,PBRM1:NM_001350078:exon8:c.695dupT:p.L232fs,PBRM1:NM_001350079:exon8:c.695dupT:p.L232fs,PBRM1:NM_001350077:exon9:c.686dupT:p.L229fs
pRCC2_1782_08_T06	4	153268220	153268233	GGTACTACAAAAAA	-	exonic	FBXW7	frameshift deletion	FBXW7:NM_001013415:exon3:c.231_234del:p.S77fs,FBXW7:NM_018315:exon3:c.345_348del:p.S115fs,FBXW7:NM_033632:exon4:c.585_588del:p.S195fs,FBXW7:NM_001349798:exon6:c.585_588del:p.S195fs
pRCC2_1782_08_T06	5	56155721	56155722	AA	-	exonic	MAP3K1	frameshift deletion	MAP3K1:NM_005921:exon3:c.813_814del:p.R271fs
pRCC2_1782_08_T07	3	52692227	52692227	-	A	exonic	PBRM1	frameshift insertion	PBRM1:NM_001350075:exon6:c.632dupT:p.L211fs,PBRM1:NM_018313:exon6:c.632dupT:p.L211fs,PBRM1:NM_181042:exon7:c.632dupT:p.L211fs,PBRM1:NM_001350074:exon8:c.695dupT:p.L232fs,PBRM1:NM_001350076:exon8:c.695dupT:p.L232fs,PBRM1:NM_001350078:exon8:c.695dupT:p.L232fs,PBRM1:NM_001350079:exon8:c.695dupT:p.L232fs,PBRM1:NM_001350077:exon9:c.686dupT:p.L229fs
pRCC2_1782_08_T07	4	153268220	153268233	GGTACTACAAAAAA	-	exonic	FBXW7	frameshift deletion	FBXW7:NM_001013415:exon3:c.231_234del:p.S77fs,FBXW7:NM_018315:exon3:c.345_348del:p.S115fs,FBXW7:NM_033632:exon4:c.585_588del:p.S195fs,FBXW7:NM_001349798:exon6:c.585_588del:p.S195fs
pRCC2_1782_08_T07	5	56155721	56155722	AA	-	exonic	MAP3K1	frameshift deletion	MAP3K1:NM_005921:exon3:c.813_814del:p.R271fs
pRCC2_1782_08_T08	3	52692227	52692227	-	A	exonic	PBRM1	frameshift insertion	PBRM1:NM_001350075:exon6:c.632dupT:p.L211fs,PBRM1:NM_018313:exon6:c.632dupT:p.L211fs,PBRM1:NM_181042:exon7:c.632dupT:p.L211fs,PBRM1:NM_001350074:exon8:c.695dupT:p.L232fs,PBRM1:NM_001350076:exon8:c.695dupT:p.L232fs,PBRM1:NM_001350078:exon8:c.695dupT:p.L232fs,PBRM1:NM_001350079:exon8:c.695dupT:p.L232fs,PBRM1:NM_001350077:exon9:c.686dupT:p.L229fs
pRCC2_1824_13_M01	16	67654616	67654616	G	-	exonic	CTCF	frameshift deletion	CTCF:NM_001191022:exon4:c.119delG:p.R40fs,CTCF:NM_001363916:exon6:c.1103delG:p.R368fs,CTCF:NM_006565:exon6:c.1103delG:p.R368fs
pRCC2_1824_13_M02	16	67654616	67654616	G	-	exonic	CTCF	frameshift deletion	CTCF:NM_001191022:exon4:c.119delG:p.R40fs,CTCF:NM_001363916:exon6:c.1103delG:p.R368fs,CTCF:NM_006565:exon6:c.1103delG:p.R368fs
pRCC2_1824_13_M03	16	67654616	67654616	G	-	exonic	CTCF	frameshift deletion	CTCF:NM_001191022:exon4:c.119delG:p.R40fs,CTCF:NM_001363916:exon6:c.1103delG:p.R368fs,CTCF:NM_006565:exon6:c.1103delG:p.R368fs
pRCC2_1824_13_T01	16	67654616	67654616	G	-	exonic	CTCF	frameshift deletion	CTCF:NM_001191022:exon4:c.119delG:p.R40fs,CTCF:NM_001363916:exon6:c.1103delG:p.R368fs,CTCF:NM_006565:exon6:c.1103delG:p.R368fs
pRCC2_1824_13_T03	16	67654616	67654616	G	-	exonic	CTCF	frameshift deletion	CTCF:NM_001191022:exon4:c.119delG:p.R40fs,CTCF:NM_001363916:exon6:c.1103delG:p.R368fs,CTCF:NM_006565:exon6:c.1103delG:p.R368fs
pRCC2_1824_13_T04	16	67654616	67654616	G	-	exonic	CTCF	frameshift deletion	CTCF:NM_001191022:exon4:c.119delG:p.R40fs,CTCF:NM_001363916:exon6:c.1103delG:p.R368fs,CTCF:NM_006565:exon6:c.1103delG:p.R368fs
pRCC2_1824_13_T05	16	67654616	67654616	G	-	exonic	CTCF	frameshift deletion	CTCF:NM_001191022:exon4:c.119delG:p.R40fs,CTCF:NM_001363916:exon6:c.1103delG:p.R368fs,CTCF:NM_006565:exon6:c.1103delG:p.R368fs
pRCC2_1824_13_T06	16	67654616	67654616	G	-	exonic	CTCF	frameshift deletion	CTCF:NM_001191022:exon4:c.119delG:p.R40fs,CTCF:NM_001363916:exon6:c.1103delG:p.R368fs,CTCF:NM_006565:exon6:c.1103delG:p.R368fs
pRCC2_1824_13_T07	16	67654616	67654616	G	-	exonic	CTCF	frameshift deletion	CTCF:NM_001191022:exon4:c.119delG:p.R40fs,CTCF:NM_001363916:exon6:c.1103delG:p.R368fs,CTCF:NM_006565:exon6:c.1103delG:p.R368fs
pRCC2_1824_13_T08	16	67654616	67654616	G	-	exonic	CTCF	frameshift deletion	CTCF:NM_001191022:exon4:c.119delG:p.R40fs,CTCF:NM_001363916:exon6:c.1103delG:p.R368fs,CTCF:NM_006565:exon6:c.1103delG:p.R368fs
pRCC2_1824_13_T09	16	67654616	67654616	G	-	exonic	CTCF	frameshift deletion	CTCF:NM_001191022:exon4:c.119delG:p.R40fs,CTCF:NM_001363916:exon6:c.1103delG:p.R368fs,CTCF:NM_006565:exon6:c.1103delG:p.R368fs
