# Supplementary material for: The genomic and epigenomic evolutionary history of papillary renal cell carcinomas
Source: Nat Commun. 2020 Jun 18;11:3096. doi: 10.1038/s41467-020-16546-5 (PMC7303129; doi:10.1038/s41467-020-16546-5)
Supplement: Supplementary file 9 — Supplementary Data 6 [file 41467_2020_16546_MOESM9_ESM.xlsx]

## Sheet: Data S6
Data S6. Potentially deleterious germline variants in cancer susceptibility genes
CHROM	POS	ID	REF	ALT	Barcode2	Hugo_Symbol	Variant_Classification	Variant_Type	End_Position	Tumor_Seq_Allele1	Tumor_Seq_Allele2	dbSNP_RS	Transcript_ID	HGVSc	HGVSp_Short	PolyPhen	SIFT	Mutated tumor sample	Number of mutated tumor samples	EAGLE_Control_AF	gnomAD_exome_ALL	gnomAD_genome_ALL	gnomAD_exome_NFE	gnomAD_genome_NFE
11	32413545	.	G	A	PAP2_1552_03	WT1	Missense_Mutation	SNP	32413545	G	A		ENST00000332351	c.1405C>T	p.H469Y	probably_damaging(0.997)	deleterious_low_confidence(0)	PAP2_1552_03_N01	1			3.638e-05
11	32413547	.	G	A	PAP2_1552_03	WT1	Missense_Mutation	SNP	32413547	G	A	novel	ENST00000332351	c.1403C>T	p.T468I	probably_damaging(0.999)	deleterious_low_confidence(0)	PAP2_1552_03_N01	1			7.372e-05		7.668e-05
11	64573828	.	C	T	PAP2_1568_04	MEN1	Missense_Mutation	SNP	64573828	C	T	rs746505147	ENST00000337652	c.940G>A	p.A314T	possibly_damaging(0.742)	deleterious(0.01)	PAP2_1568_04_N01,PAP2_1568_04_T01,PAP2_1568_04_T02,PAP2_1568_04_T03,PAP2_1568_04_T04	5		4.061e-06
11	94211916	rs142996063	C	T	PAP2_1552_03	MRE11A	Missense_Mutation	SNP	94211916	C	T	rs142996063	ENST00000323929	c.529G>A	p.A177T	probably_damaging(1)	deleterious(0)	PAP2_1552_03_N01,PAP2_1552_03_T01,PAP2_1552_03_T02,PAP2_1552_03_T03	4		0.0002		0.0002
11	108186583	rs375783941	G	C	PAP2_1568_04	ATM	Missense_Mutation	SNP	108186583	G	C	rs375783941	ENST00000278616	c.6040G>C	p.E2014Q	probably_damaging(0.992)	deleterious(0)	PAP2_1568_04_N01,PAP2_1568_04_T01,PAP2_1568_04_T02,PAP2_1568_04_T03,PAP2_1568_04_T04	5		4.063e-06
12	133248805	.	T	C	PAP2_1552_03	POLE	Missense_Mutation	SNP	133248805	T	C	rs762602865	ENST00000320574	c.1790A>G	p.E597G	benign(0.04)	deleterious(0.03)	PAP2_1552_03_N01,PAP2_1552_03_T01,PAP2_1552_03_T02,PAP2_1552_03_T03	4		4.061e-06		8.953e-06
12	133257751	.	C	G	PAP1_1689_06	POLE	Missense_Mutation	SNP	133257751	C	G	rs753360358	ENST00000320574	c.177G>C	p.K59N	benign(0.347)	deleterious(0)	PAP1_1689_06_N01,PAP1_1689_06_T01,PAP1_1689_06_T02,PAP1_1689_06_T03,PAP1_1689_06_T04,PAP1_1689_06_T05,PAP1_1689_06_T06	7		2.843e-05		6.266e-05
14	68934890	.	T	C	PAP2_1494_04	RAD51B	Missense_Mutation	SNP	68934890	T	C	novel	ENST00000487270	c.959T>C	p.I320T	benign(0.41)	deleterious(0)	PAP2_1494_04_N01,PAP2_1494_04_T01,PAP2_1494_04_T02,PAP2_1494_04_T03,PAP2_1494_04_T04	5
15	91328228	rs372013507	G	A	MIX_2028_03	BLM	Missense_Mutation	SNP	91328228	G	A	rs372013507	ENST00000355112	c.2740G>A	p.A914T	possibly_damaging(0.621)	tolerated(0.1)	MIX_2028_03_N01,MIX_2028_03_T01,MIX_2028_03_T02,MIX_2028_03_T03	4		2.031e-05		3.581e-05
16	23637693	.	T	C	PAP1_1708_01	PALB2	Missense_Mutation	SNP	23637693	T	C	rs515726090	ENST00000261584	c.2612A>G	p.D871G	probably_damaging(1)	deleterious(0)	PAP1_1708_01_N01,PAP1_1708_01_T01	2		1.624e-05		1.79e-05
17	7578458	.	G	A	PAP2_1568_04	TP53	Missense_Mutation	SNP	7578458	G	A	rs587780068	ENST00000269305	c.472C>T	p.R158C	probably_damaging(0.996)	deleterious(0)	PAP2_1568_04_N01,PAP2_1568_04_T01,PAP2_1568_04_T02,PAP2_1568_04_T03,PAP2_1568_04_T04	5		8.126e-06		1.792e-05
17	59763508	.	C	T	PAP2_1824_13	BRIP1	Missense_Mutation	SNP	59763508	C	T	rs781609846	ENST00000259008	c.2594G>A	p.R865Q	probably_damaging(1)	deleterious(0)	PAP2_1824_13_M01,PAP2_1824_13_M02,PAP2_1824_13_M03,PAP2_1824_13_N01,PAP2_1824_13_T01,PAP2_1824_13_T02,PAP2_1824_13_T03,PAP2_1824_13_T04,PAP2_1824_13_T05,PAP2_1824_13_T06,PAP2_1824_13_T07,PAP2_1824_13_T08,PAP2_1824_13_T09,PAP2_1824_13_T10	14		8.132e-06
2	47630458	rs17217723	A	G	PAP2_1568_04	MSH2	Missense_Mutation	SNP	47630458	A	G	rs17217723	ENST00000233146	c.128A>G	p.Y43C	probably_damaging(0.997)	deleterious(0)	PAP2_1568_04_N01,PAP2_1568_04_T01,PAP2_1568_04_T02,PAP2_1568_04_T03,PAP2_1568_04_T04	5		6.657e-05	9.691e-05	0.0001	0.0002
2	48032134	rs369583604	C	G	PAP1_1501_01	MSH6	Missense_Mutation	SNP	48032134	C	G	rs369583604	ENST00000234420	c.3524C>G	p.T1175S	probably_damaging(0.996)	deleterious(0)	PAP1_1501_01_N01,PAP1_1501_01_T01	2
22	29083962	.	G	A	PAP1_1472_01	CHEK2	Nonsense_Mutation	SNP	29083962	G	A	rs200432447	ENST00000382580	c.1684C>T	p.R562*			PAP1_1472_01_N01,PAP1_1472_01_T01	2		4.375e-06	3.283e-05
22	29090054	rs142763740	G	A	PAP1_1546_01	CHEK2	Missense_Mutation	SNP	29090054	G	A	rs142763740	ENST00000382580	c.1556C>T	p.T519M	probably_damaging(0.962)	deleterious(0)	PAP1_1546_01_N01,PAP1_1546_01_T01	2		0.0003	0.0002	0.0006	0.0002
7	55240780	rs150423237	G	A	MIX_2028_03	EGFR	Missense_Mutation	SNP	55240780	G	A	rs150423237	ENST00000275493	c.2024G>A	p.R675Q	probably_damaging(0.998)	deleterious(0)	MIX_2028_03_N01,MIX_2028_03_T01,MIX_2028_03_T02,MIX_2028_03_T03	4		0.0002	0.0002	0.0003	0.0004
7	116417457	.	G	A	PAP1_1394_02	MET	Missense_Mutation	SNP	116417457	G	A	rs786202724	ENST00000318493	c.3328G>A	p.V1110I	probably_damaging(0.984)	deleterious(0)	PAP1_1394_02_N01,PAP1_1394_02_T01,PAP1_1394_02_T02	3			3.229e-05		6.667e-05
8	145742480	rs199543866	G	A	PAP1_1472_01	RECQL4	Missense_Mutation	SNP	145742480	G	A	rs199543866	ENST00000428558	c.308C>T	p.P103L	benign(0.007)	deleterious(0.02)	PAP1_1472_01_N01,PAP1_1472_01_T01	2		0.0006	0.0006	0.0011	0.0008
9	98231380	.	C	A	PAP2_1824_13	PTCH1	Missense_Mutation	SNP	98231380	C	A	rs372555269	ENST00000331920	c.1903G>T	p.D635Y	possibly_damaging(0.88)	deleterious(0)	PAP2_1824_13_M01,PAP2_1824_13_M02,PAP2_1824_13_M03,PAP2_1824_13_N01,PAP2_1824_13_T01,PAP2_1824_13_T02,PAP2_1824_13_T03,PAP2_1824_13_T04,PAP2_1824_13_T05,PAP2_1824_13_T06,PAP2_1824_13_T07,PAP2_1824_13_T08,PAP2_1824_13_T09,PAP2_1824_13_T10	14		4.065e-06		8.959e-06
