# Supplementary material for: The genomic and epigenomic evolutionary history of papillary renal cell carcinomas
Source: Nat Commun. 2020 Jun 18;11:3096. doi: 10.1038/s41467-020-16546-5 (PMC7303129; doi:10.1038/s41467-020-16546-5)
Supplement: Supplementary file 10 — Supplementary Data 7 [file 41467_2020_16546_MOESM10_ESM.xlsx]

## Sheet: Data S7
Data S7. Cancer cell fraction for clones and subclones
Barcode	Clone ClusterID	Cancer cell fraction (CCF)	Standard deviation
CDC_1697_10_M01	C1	0.7658	0.0063
CDC_1697_10_M01	C5	0.001	0
CDC_1697_10_M01	C3	0.0119	0.0021
CDC_1697_10_M01	C4	0.0883	0.0043
CDC_1697_10_M01	C2	0.1731	0.0213
CDC_1697_10_M02	C1	0.974	0.0105
CDC_1697_10_M02	C5	0.0016	0
CDC_1697_10_M02	C3	0.2771	0.0041
CDC_1697_10_M02	C4	0.2523	0.0174
CDC_1697_10_M02	C2	0.1721	0.0285
CDC_1697_10_T01	C1	0.831	0.0116
CDC_1697_10_T01	C5	0.0013	0
CDC_1697_10_T01	C3	0.0018	0.0019
CDC_1697_10_T01	C4	0.3393	0.0227
CDC_1697_10_T01	C2	0.1421	0.0364
CDC_1697_10_T02	C1	0.9392	0.0123
CDC_1697_10_T02	C5	0.3208	0.0005
CDC_1697_10_T02	C3	0.0022	0.0014
CDC_1697_10_T02	C4	0.0487	0.0032
CDC_1697_10_T02	C2	0.1226	0.0189
CDC_1697_10_T03	C1	0.9654	0.0135
CDC_1697_10_T03	C5	0.1743	0.0002
CDC_1697_10_T03	C3	0.071	0.0011
CDC_1697_10_T03	C4	0.0356	0.002
CDC_1697_10_T03	C2	0.122	0.0166
CDC_1697_10_T04	C1	0.9598	0.0127
CDC_1697_10_T04	C5	0.0024	0
CDC_1697_10_T04	C3	0.0784	0.0027
CDC_1697_10_T04	C4	0.0312	0.0018
CDC_1697_10_T04	C2	0.1723	0.0244
CDC_1697_10_T05	C1	0.962	0.012
CDC_1697_10_T05	C5	0.001	0.0002
CDC_1697_10_T05	C3	0.0023	0.003
CDC_1697_10_T05	C4	0.0421	0.0047
CDC_1697_10_T05	C2	0.2529	0.0722
CDC_1697_10_T06	C1	0.9663	0.0148
CDC_1697_10_T06	C5	0.0016	0
CDC_1697_10_T06	C3	0.2292	0.0029
CDC_1697_10_T06	C4	0.1206	0.0071
CDC_1697_10_T06	C2	0.1522	0.0078
CDC_1697_10_T07	C1	0.9682	0.0138
CDC_1697_10_T07	C5	0.0017	0
CDC_1697_10_T07	C3	0.2452	0.0029
CDC_1697_10_T07	C4	0.0552	0.0034
CDC_1697_10_T07	C2	0.1461	0.0273
CDC_1697_10_T08	C1	0.8697	0.0118
CDC_1697_10_T08	C5	0.0013	0
CDC_1697_10_T08	C3	0.0635	0.002
CDC_1697_10_T08	C4	0.0416	0.0016
CDC_1697_10_T08	C2	0.2045	0.0582
CDC_1929_03_T01	C1	0.9606	0.0665
CDC_1929_03_T01	C2	0.3722	0.0701
CDC_1929_03_T02	C1	0.9577	0.0618
CDC_1929_03_T02	C2	0.4185	0.0619
CDC_1929_03_T03	C1	0.9615	0.0607
CDC_1929_03_T03	C2	0.4244	0.0682
CDC_2028_03_T02	C2	0.5972	0.0467
CDC_2028_03_T02	C3	0.5293	0.0084
CDC_2028_03_T02	C1	0.9574	0.0373
CDC_2028_03_T03	C2	0.6028	0.0374
CDC_2028_03_T03	C3	0.0848	0.0439
CDC_2028_03_T03	C1	0.9596	0.0372
PAP1_1416_04_T01	C3	0.3999	0.0101
PAP1_1416_04_T01	C7	0.272	0.0001
PAP1_1416_04_T01	C4	0.1859	0.0137
PAP1_1416_04_T01	C5	0.0677	0.0097
PAP1_1416_04_T01	C8	0.0043	0
PAP1_1416_04_T01	C1	0.997	0.0009
PAP1_1416_04_T01	C2	0.9555	0.0088
PAP1_1416_04_T01	C6	0.006	0
PAP1_1416_04_T01	C9	0.0013	0.0001
PAP1_1416_04_T02	C3	0.4141	0.009
PAP1_1416_04_T02	C7	0.0033	0
PAP1_1416_04_T02	C4	0.2234	0.0179
PAP1_1416_04_T02	C5	0.374	0.0169
PAP1_1416_04_T02	C8	0.002	0
PAP1_1416_04_T02	C1	0.9974	0.0036
PAP1_1416_04_T02	C2	0.227	0.0141
PAP1_1416_04_T02	C6	0.0094	0
PAP1_1416_04_T02	C9	0.3061	0
PAP1_1416_04_T03	C3	0.4401	0.0085
PAP1_1416_04_T03	C7	0.0032	0
PAP1_1416_04_T03	C4	0.1602	0.0072
PAP1_1416_04_T03	C5	0.0883	0.0058
PAP1_1416_04_T03	C8	0.2655	0.0001
PAP1_1416_04_T03	C1	0.9974	0.0004
PAP1_1416_04_T03	C2	0.9165	0.0094
PAP1_1416_04_T03	C6	0.033	0
PAP1_1416_04_T03	C9	0.003	0.0001
PAP1_1416_04_T04	C3	0.417	0.0183
PAP1_1416_04_T04	C7	0.0036	0
PAP1_1416_04_T04	C4	0.2072	0.0029
PAP1_1416_04_T04	C5	0.1577	0.0066
PAP1_1416_04_T04	C8	0.0024	0
PAP1_1416_04_T04	C1	0.9957	0.0016
PAP1_1416_04_T04	C2	0.7493	0.0138
PAP1_1416_04_T04	C6	0.224	0
PAP1_1416_04_T04	C9	0.0027	0.0003
PAP1_1671_08_T01	C1	0.9953	0.0041
PAP1_1671_08_T01	C3	0.3153	0.0427
PAP1_1671_08_T01	C2	0.4579	0.027
PAP1_1671_08_T02	C1	0.9957	0.0044
PAP1_1671_08_T02	C3	0.3197	0.0375
PAP1_1671_08_T02	C2	0.4364	0.0205
PAP1_1671_08_T03	C1	0.9878	0.0044
PAP1_1671_08_T03	C3	0.289	0.0431
PAP1_1671_08_T03	C2	0.4299	0.0256
PAP1_1671_08_T04	C1	0.959	0.004
PAP1_1671_08_T04	C3	0.2923	0.04
PAP1_1671_08_T04	C2	0.4379	0.0278
PAP1_1671_08_T05	C1	0.9967	0.0044
PAP1_1671_08_T05	C3	0.3295	0.0348
PAP1_1671_08_T05	C2	0.4433	0.0193
PAP1_1671_08_T06	C1	0.9865	0.0043
PAP1_1671_08_T06	C3	0.308	0.0347
PAP1_1671_08_T06	C2	0.4248	0.0229
PAP1_1671_08_T07	C1	0.9961	0.0039
PAP1_1671_08_T07	C3	0.3101	0.045
PAP1_1671_08_T07	C2	0.4738	0.0302
PAP1_1671_08_T08	C1	0.9961	0.0043
PAP1_1671_08_T08	C3	0.3324	0.0382
PAP1_1671_08_T08	C2	0.45	0.0201
PAP1_1689_06_T01	C8	0.0527	0.0001
PAP1_1689_06_T01	C2	0.4603	0.0172
PAP1_1689_06_T01	C7	0.0451	0.0001
PAP1_1689_06_T01	C6	0.3092	0.0001
PAP1_1689_06_T01	C5	0.0562	0.0028
PAP1_1689_06_T01	C4	0.0619	0.0018
PAP1_1689_06_T01	C1	0.985	0.0251
PAP1_1689_06_T01	C3	0.264	0.0231
PAP1_1689_06_T03	C8	0.0018	0
PAP1_1689_06_T03	C2	0.4498	0.0282
PAP1_1689_06_T03	C7	0.011	0.0001
PAP1_1689_06_T03	C6	0.7008	0.0001
PAP1_1689_06_T03	C5	0.1183	0.0123
PAP1_1689_06_T03	C4	0.0843	0.0068
PAP1_1689_06_T03	C1	0.9684	0.0271
PAP1_1689_06_T03	C3	0.2648	0.0171
PAP1_1689_06_T04	C8	0.3255	0.0001
PAP1_1689_06_T04	C2	0.4234	0.0213
PAP1_1689_06_T04	C7	0.0235	0.0001
PAP1_1689_06_T04	C6	0.0033	0
PAP1_1689_06_T04	C5	0.0063	0.0017
PAP1_1689_06_T04	C4	0.003	0.0005
PAP1_1689_06_T04	C1	0.9801	0.0314
PAP1_1689_06_T04	C3	0.2399	0.0243
PAP1_1689_06_T05	C8	0.0017	0
PAP1_1689_06_T05	C2	0.5516	0.0119
PAP1_1689_06_T05	C7	0.3647	0.0001
PAP1_1689_06_T05	C6	0.054	0.0001
PAP1_1689_06_T05	C5	0.0034	0.0005
PAP1_1689_06_T05	C4	0.0028	0.0002
PAP1_1689_06_T05	C1	0.9853	0.0242
PAP1_1689_06_T05	C3	0.2401	0.0375
PAP1_1689_06_T06	C8	0.0008	0
PAP1_1689_06_T06	C2	0.4765	0.0362
PAP1_1689_06_T06	C7	0.0012	0
PAP1_1689_06_T06	C6	0.0011	0.0001
PAP1_1689_06_T06	C5	0.7726	0.1037
PAP1_1689_06_T06	C4	0.5043	0.0562
PAP1_1689_06_T06	C1	0.9757	0.0298
PAP1_1689_06_T06	C3	0.3815	0.0349
PAP2_1429_03_T01	C7	0.0106	0.0057
PAP2_1429_03_T01	C1	0.9863	0.0283
PAP2_1429_03_T01	C4	0.8401	0.018
PAP2_1429_03_T01	C3	0.3971	0.0274
PAP2_1429_03_T01	C2	0.5383	0.0221
PAP2_1429_03_T01	C5	0.0164	0.0012
PAP2_1429_03_T01	C6	0.4981	0.0182
PAP2_1429_03_T02	C7	0.4131	0.029
PAP2_1429_03_T02	C1	0.9825	0.0408
PAP2_1429_03_T02	C4	0.3519	0.0109
PAP2_1429_03_T02	C3	0.3955	0.0208
PAP2_1429_03_T02	C2	0.535	0.0187
PAP2_1429_03_T02	C5	0.1441	0.019
PAP2_1429_03_T02	C6	0.0072	0.0031
PAP2_1429_03_T03	C7	0.0066	0.0035
PAP2_1429_03_T03	C1	0.9795	0.0398
PAP2_1429_03_T03	C4	0.3949	0.0287
PAP2_1429_03_T03	C3	0.4118	0.0192
PAP2_1429_03_T03	C2	0.5094	0.0271
PAP2_1429_03_T03	C5	0.6673	0.0699
PAP2_1429_03_T03	C6	0.0172	0.0031
PAP2_1479_03_T01	C6	0.3295	0.0001
PAP2_1479_03_T01	C5	0.0008	0
PAP2_1479_03_T01	C2	0.012	0.004
PAP2_1479_03_T01	C4	0.0048	0.0035
PAP2_1479_03_T01	C3	0.3212	0.0485
PAP2_1479_03_T01	C1	0.9373	0.0589
PAP2_1479_03_T02	C6	0.0017	0.0001
PAP2_1479_03_T02	C5	0.003	0.0016
PAP2_1479_03_T02	C2	0.9146	0.0642
PAP2_1479_03_T02	C4	0.3993	0.0498
PAP2_1479_03_T02	C3	0.3109	0.0302
PAP2_1479_03_T02	C1	0.9365	0.0617
PAP2_1479_03_T03	C6	0.001	0.0001
PAP2_1479_03_T03	C5	0.4728	0.0012
PAP2_1479_03_T03	C2	0.8989	0.0732
PAP2_1479_03_T03	C4	0.2862	0.0673
PAP2_1479_03_T03	C3	0.3041	0.0354
PAP2_1479_03_T03	C1	0.9375	0.0578
PAP2_1494_04_T01	C4	0.3162	0.0053
PAP2_1494_04_T01	C5	0.0103	0.008
PAP2_1494_04_T01	C3	0.0157	0.0292
PAP2_1494_04_T01	C2	0.5605	0.05
PAP2_1494_04_T01	C1	0.936	0.04
PAP2_1494_04_T02	C4	0.0126	0.0081
PAP2_1494_04_T02	C5	0.5089	0.0133
PAP2_1494_04_T02	C3	0.7803	0.0384
PAP2_1494_04_T02	C2	0.9294	0.0152
PAP2_1494_04_T02	C1	0.9933	0.0057
PAP2_1494_04_T03	C4	0.0058	0.0005
PAP2_1494_04_T03	C5	0.0062	0.0002
PAP2_1494_04_T03	C3	0.5862	0.0172
PAP2_1494_04_T03	C2	0.5803	0.0451
PAP2_1494_04_T03	C1	0.938	0.0386
PAP2_1494_04_T04	C4	0.0143	0.0007
PAP2_1494_04_T04	C5	0.0105	0.0004
PAP2_1494_04_T04	C3	0.906	0.0118
PAP2_1494_04_T04	C2	0.9045	0.0166
PAP2_1494_04_T04	C1	0.9913	0.0078
PAP2_1552_03_T01	C4	0.0229	0.0026
PAP2_1552_03_T01	C3	0.9219	0.0103
PAP2_1552_03_T01	C1	0.984	0.0219
PAP2_1552_03_T01	C2	0.4463	0.0398
PAP2_1552_03_T02	C4	0.3846	0.0438
PAP2_1552_03_T02	C3	0.0561	0.0051
PAP2_1552_03_T02	C1	0.982	0.0213
PAP2_1552_03_T02	C2	0.6235	0.0329
PAP2_1568_04_T01	C6	0.0013	0
PAP2_1568_04_T01	C3	0.3585	0.037
PAP2_1568_04_T01	C2	0.5212	0.0418
PAP2_1568_04_T01	C4	0.1963	0.0062
PAP2_1568_04_T01	C5	0.0321	0.0362
PAP2_1568_04_T01	C1	0.9019	0.0811
PAP2_1568_04_T02	C6	0.5277	0
PAP2_1568_04_T02	C3	0.3372	0.0417
PAP2_1568_04_T02	C2	0.5102	0.0458
PAP2_1568_04_T02	C4	0.0008	0.0003
PAP2_1568_04_T02	C5	0.0033	0.0007
PAP2_1568_04_T02	C1	0.8934	0.0788
PAP2_1568_04_T03	C6	0.0018	0
PAP2_1568_04_T03	C3	0.3581	0.0349
PAP2_1568_04_T03	C2	0.5014	0.0361
PAP2_1568_04_T03	C4	0.1667	0.0035
PAP2_1568_04_T03	C5	0.0548	0.0293
PAP2_1568_04_T03	C1	0.8388	0.0729
PAP2_1568_04_T04	C6	0.0004	0
PAP2_1568_04_T04	C3	0.3534	0.0443
PAP2_1568_04_T04	C2	0.5372	0.0367
PAP2_1568_04_T04	C4	0.1411	0.002
PAP2_1568_04_T04	C5	0.1702	0.0243
PAP2_1568_04_T04	C1	0.8537	0.0684
PAP2_1824_13_M01	C4	0.0017	0.0001
PAP2_1824_13_M01	C2	0.4642	0.0276
PAP2_1824_13_M01	C3	0.412	0.1097
PAP2_1824_13_M01	C1	0.9164	0.1001
PAP2_1824_13_M01	C8	0.2989	0.0264
PAP2_1824_13_M01	C7	0.7452	0.057
PAP2_1824_13_M01	C5	0.0012	0.0001
PAP2_1824_13_M01	C6	0.001	0
PAP2_1824_13_M02	C4	0.0076	0.0004
PAP2_1824_13_M02	C2	0.4839	0.0301
PAP2_1824_13_M02	C3	0.4207	0.1073
PAP2_1824_13_M02	C1	0.9142	0.0976
PAP2_1824_13_M02	C8	0.239	0.0284
PAP2_1824_13_M02	C7	0.6391	0.0459
PAP2_1824_13_M02	C5	0.0023	0.0001
PAP2_1824_13_M02	C6	0.0027	0.0003
PAP2_1824_13_M03	C4	0.0028	0.0002
PAP2_1824_13_M03	C2	0.4909	0.0355
PAP2_1824_13_M03	C3	0.3999	0.1116
PAP2_1824_13_M03	C1	0.9033	0.0989
PAP2_1824_13_M03	C8	0.2013	0.0331
PAP2_1824_13_M03	C7	0.5427	0.0417
PAP2_1824_13_M03	C5	0.0007	0.0001
PAP2_1824_13_M03	C6	0.001	0.0001
PAP2_1824_13_T01	C4	0.0089	0.0005
PAP2_1824_13_T01	C2	0.5481	0.0376
PAP2_1824_13_T01	C3	0.4473	0.1048
PAP2_1824_13_T01	C1	0.9204	0.0925
PAP2_1824_13_T01	C8	0.0021	0.0003
PAP2_1824_13_T01	C7	0.0013	0.0001
PAP2_1824_13_T01	C5	0.2458	0.0189
PAP2_1824_13_T01	C6	0.0022	0.0003
PAP2_1824_13_T02	C4	0.0122	0.0009
PAP2_1824_13_T02	C2	0.6064	0.0365
PAP2_1824_13_T02	C3	0.5074	0.0926
PAP2_1824_13_T02	C1	0.9305	0.0826
PAP2_1824_13_T02	C8	0.0303	0.0291
PAP2_1824_13_T02	C7	0.4104	0.0453
PAP2_1824_13_T02	C5	0.0067	0.0014
PAP2_1824_13_T02	C6	0.0251	0.0007
PAP2_1824_13_T03	C4	0.3431	0.0202
PAP2_1824_13_T03	C2	0.5314	0.0308
PAP2_1824_13_T03	C3	0.4572	0.1009
PAP2_1824_13_T03	C1	0.9179	0.0908
PAP2_1824_13_T03	C8	0.0019	0.0009
PAP2_1824_13_T03	C7	0.0012	0.0001
PAP2_1824_13_T03	C5	0.004	0.0099
PAP2_1824_13_T03	C6	0.1388	0.0091
PAP2_1824_13_T04	C4	0.4863	0.0441
PAP2_1824_13_T04	C2	0.5164	0.0228
PAP2_1824_13_T04	C3	0.4875	0.0937
PAP2_1824_13_T04	C1	0.9245	0.0872
PAP2_1824_13_T04	C8	0.002	0.0002
PAP2_1824_13_T04	C7	0.0048	0.0003
PAP2_1824_13_T04	C5	0.0193	0.0005
PAP2_1824_13_T04	C6	0.0201	0.0184
PAP2_1824_13_T05	C4	0.3299	0.0169
PAP2_1824_13_T05	C2	0.4775	0.0268
PAP2_1824_13_T05	C3	0.4358	0.1043
PAP2_1824_13_T05	C1	0.918	0.0959
PAP2_1824_13_T05	C8	0.0022	0.0008
PAP2_1824_13_T05	C7	0.0026	0.0001
PAP2_1824_13_T05	C5	0.0046	0.0083
PAP2_1824_13_T05	C6	0.1184	0.0107
PAP2_1824_13_T06	C4	0.3259	0.0135
PAP2_1824_13_T06	C2	0.5193	0.0298
PAP2_1824_13_T06	C3	0.4586	0.1007
PAP2_1824_13_T06	C1	0.9215	0.0916
PAP2_1824_13_T06	C8	0.0018	0.001
PAP2_1824_13_T06	C7	0.0025	0.0001
PAP2_1824_13_T06	C5	0.0177	0.0101
PAP2_1824_13_T06	C6	0.1562	0.0102
PAP2_1824_13_T07	C4	0.2926	0.0236
PAP2_1824_13_T07	C2	0.5374	0.0348
PAP2_1824_13_T07	C3	0.4442	0.1033
PAP2_1824_13_T07	C1	0.9166	0.0928
PAP2_1824_13_T07	C8	0.0029	0.0003
PAP2_1824_13_T07	C7	0.0033	0
PAP2_1824_13_T07	C5	0.0928	0.0067
PAP2_1824_13_T07	C6	0.0096	0.013
PAP2_1824_13_T08	C4	0.006	0.0004
PAP2_1824_13_T08	C2	0.4888	0.0295
PAP2_1824_13_T08	C3	0.4386	0.1029
PAP2_1824_13_T08	C1	0.9149	0.0944
PAP2_1824_13_T08	C8	0.0015	0.0004
PAP2_1824_13_T08	C7	0.0015	0.0001
PAP2_1824_13_T08	C5	0.3119	0.0243
PAP2_1824_13_T08	C6	0.0014	0.0002
PAP2_1824_13_T09	C4	0.034	0.0023
PAP2_1824_13_T09	C2	0.5232	0.0353
PAP2_1824_13_T09	C3	0.436	0.1051
PAP2_1824_13_T09	C1	0.9151	0.0942
PAP2_1824_13_T09	C8	0.0025	0.0002
PAP2_1824_13_T09	C7	0.0031	0
PAP2_1824_13_T09	C5	0.2761	0.0213
PAP2_1824_13_T09	C6	0.004	0.0014
PAP2_1851_04_T01	C7	0.0025	0
PAP2_1851_04_T01	C6	0.0126	0.0238
PAP2_1851_04_T01	C4	0.025	0.0001
PAP2_1851_04_T01	C1	0.9496	0.0327
PAP2_1851_04_T01	C3	0.3221	0.0247
PAP2_1851_04_T01	C2	0.504	0.0392
PAP2_1851_04_T01	C5	0.2917	0.0011
PAP2_1851_04_T02	C7	0.0054	0.0001
PAP2_1851_04_T02	C6	0.0047	0.0006
PAP2_1851_04_T02	C4	0.4231	0.0002
PAP2_1851_04_T02	C1	0.934	0.0345
PAP2_1851_04_T02	C3	0.3724	0.018
PAP2_1851_04_T02	C2	0.4707	0.0303
PAP2_1851_04_T02	C5	0.0132	0.0048
PAP2_1851_04_T03	C7	0.0038	0
PAP2_1851_04_T03	C6	0.3335	0.0252
PAP2_1851_04_T03	C4	0.0012	0.0001
PAP2_1851_04_T03	C1	0.8495	0.0275
PAP2_1851_04_T03	C3	0.2943	0.0159
PAP2_1851_04_T03	C2	0.4706	0.0379
PAP2_1851_04_T03	C5	0.0489	0.0035
PAP2_1851_04_T04	C7	0.3674	0
PAP2_1851_04_T04	C6	0.0064	0.0003
PAP2_1851_04_T04	C4	0.0578	0.0003
PAP2_1851_04_T04	C1	0.9218	0.0377
PAP2_1851_04_T04	C3	0.2966	0.0166
PAP2_1851_04_T04	C2	0.4496	0.0342
PAP2_1851_04_T04	C5	0.0043	0.0031
