# Supplementary material for: The genomic and epigenomic evolutionary history of papillary renal cell carcinomas
Source: Nat Commun. 2020 Jun 18;11:3096. doi: 10.1038/s41467-020-16546-5 (PMC7303129; doi:10.1038/s41467-020-16546-5)
Supplement: Supplementary file 12 — Supplementary Data 9 [file 41467_2020_16546_MOESM12_ESM.xlsx]

## Sheet: Data S9
Data S9. Clonality of copy number alterations
Subject	Clone	Subclone	Total	Clone Ratio	Clone	Subclone	Total	Clone Ratio
cdRCC_1929_03	0.572813	0.317782	0.890594	0.64318	0.507424	0.060323	0.567747	0.89375
mixRCC_1336_01	0.0873281	0	0.0873281	1	0.138617	0	0.138617	1
mixRCC_2028_03	0.342797	0.00185142	0.344649	0.994628	0.345474	0.000189	0.345663	0.999453
pRCC1_1394_02	0.241843	1.8e-05	0.241861	0.999926	0.237793	0.000136	0.237929	0.999428
pRCC1_1416_04	0.281232	0.00898007	0.290212	0.969057	0.341354	0.00145	0.342804	0.99577
pRCC1_1501_01	0.292449	0	0.292449	1	0.351812	0	0.351812	1
pRCC1_1546_01	0.183131	0	0.183131	1	0.235757	0	0.235757	1
pRCC1_1550_02	0.125404	4.93376e-06	0.125409	0.999961	0.170721	9.7e-05	0.170818	0.999432
pRCC1_1654_01	0.316414	0	0.316414	1	0.369211	0	0.369211	1
pRCC1_1662_01	0.125398	0	0.125398	1	0.16988	0	0.16988	1
pRCC1_1671_08	0.410415	1.70973e-05	0.410433	0.999958	0.34646	0.22404	0.5705	0.607292
pRCC1_1689_06	0.141798	4.69118e-06	0.141803	0.999967	0.14301	5e-05	0.14306	0.99965
pRCC1_1699_01	0.488922	0	0.488922	1	0.495901	0	0.495901	1
pRCC1_1708_01	0.0765991	0	0.0765991	1	0.126966	0	0.126966	1
pRCC1_1735_01	0.119237	0	0.119237	1	0.1754	0	0.1754	1
pRCC2_1298_01	0.155347	0	0.155347	1	0.205358	0	0.205358	1
pRCC2_1396_01	0.155335	0	0.155335	1	0.219883	0	0.219883	1
pRCC2_1410_02	0.115421	0	0.115421	1	0.159572	0	0.159572	1
pRCC2_1429_03	0.214064	8.10315e-05	0.214145	0.999622	0.27437	0.000224	0.274594	0.999184
pRCC2_1479_03	0.28594	0.00480905	0.290749	0.98346	0.33101	0.007005	0.338015	0.979276
pRCC2_1494_04	0.161522	0.0614316	0.222953	0.724464	0.220966	0.030251	0.251217	0.879582
pRCC2_1552_03	0.217688	0.000249104	0.217937	0.998857	0.222135	0.00018	0.222315	0.99919
pRCC2_1568_04	0.153241	2.04369e-05	0.153262	0.999867	0.101021	0.22959	0.330611	0.305558
pRCC2_1782_08	0.216267	0.120675	0.336942	0.641853	0.235824	0.151547	0.387371	0.608781
pRCC2_1799_02	0.0273113	4.58312e-06	0.0273159	0.999832	0.0278125	0.0001684	0.0279809	0.993982
pRCC2_1824_13	0.175102	0.0657835	0.240885	0.72691	0.14163	0.232893	0.374523	0.378161
pRCC2_1851_04	0.137749	1.02803e-05	0.137759	0.999925	0.0495208	0.280215	0.329736	0.150183
rSRC_1697_10	0.219252	0.168908	0.388159	0.56485	0.221575	0.183207	0.404782	0.547393
