# Supplementary material for: The genomic and epigenomic evolutionary history of papillary renal cell carcinomas
Source: Nat Commun. 2020 Jun 18;11:3096. doi: 10.1038/s41467-020-16546-5 (PMC7303129; doi:10.1038/s41467-020-16546-5)
Supplement: Supplementary file 13 — Supplementary Data 10 [file 41467_2020_16546_MOESM13_ESM.xlsx]

## Sheet: Data S10
Data S10. CDKN2A deletions based on whole genome sequencing and genotyping data
Barcode	Genotyping (ASCAT)				WGS (FACETS)				WGS (Meerkat)
	Chr	Start (bp)	End (bp)	Length (bp)	Chr	Start (bp)	End (bp)	Length (bp)	Chr	Start (bp)	End (bp)	Length (bp)
rSRC_1697_10_T01	9	21925855	22669166	743311	9	21920437	22688583	768146	9	21923314	22689958	766644
rSRC_1697_10_T02	9	21930505	22673444	742939	9	21921643	22688210	766567	9	21923314	22689958	766644
rSRC_1697_10_T03	9	21930505	22669166	738661	9	21924725	22688554	763829	9	21923314	22689958	766644
rSRC_1697_10_T04	9	21925855	22669166	743311	9	21920254	22688583	768329	9	21923314	22689958	766644
rSRC_1697_10_T05	9	21925855	22690913	765058	9	21929579	22690588	761009	9	21923314	22689958	766644
rSRC_1697_10_T06	9	21934442	22690913	756471	9	21927338	22688210	760872	9	21923314	22689958	766644
rSRC_1697_10_T07	9	21930505	22673444	742939	9	21925993	22685921	759928	9	21923314	22689958	766644
rSRC_1697_10_T08	9	21930505	22690913	760408	9	21929579	22688210	758631	9	21923314	22689958	766644
rSRC_1697_10_M01	9	21930505	22673444	742939	9	21925039	22683792	758753	9	21923314	22689958	766644
rSRC_1697_10_M02	9	21925855	22673444	747589	9	21927712	22683792	756080	9	21923314	22689958	766644
cdRCC_1929_03_T01	9	21910698	23064815	1154117	9	21912625	23083556	1170931	9	21910489	23071187	1160698
cdRCC_1929_03_T02	9	21910698	23073339	1162641	9	21912625	23066842	1154217	9	21910489	23071187	1160698
cdRCC_1929_03_T03	9	21910698	23073339	1162641	9	21911311	23066842	1155531	9	21910489	23071187	1160698
