# Supplementary material for: The genomic and epigenomic evolutionary history of papillary renal cell carcinomas
Source: Nat Commun. 2020 Jun 18;11:3096. doi: 10.1038/s41467-020-16546-5 (PMC7303129; doi:10.1038/s41467-020-16546-5)
Supplement: Supplementary file 14 — Supplementary Data 11 [file 41467_2020_16546_MOESM14_ESM.xlsx]

## Sheet: Data S11
Data S11. The timing of driver mutations relative to somatic copy number gain or loss of heterozygosity (LOH)
Sample	Type	CHROM	POS	REF	ALT	Tumor_Varcount	Tumor_Depth	Gene_Name	AAChange	CCF	CCF.adj	CCF.min	CCF.max	Clonality	Arm	type	ntot	Nmaj	Nmin	dup.lev	dup.ID	uniqueID	Timing
pRCC1_1550_02_T01	SNV	chr7	156798535	T	A	114	156	MNX1	p.K295N	1.07644	1	1.07644	1.07644	clonal	7	gain	4	3	1	gain_4_3_1	7_gain_4_3_1	pRCC1_1550_02_T01 chr7 156798535 T A	early
pRCC1_1550_02_T01	SNV	chr20	39801189	T	C	37	118	PLCG1	p.Y1012H	1.07208	1	1.07208	1.07208	clonal	20	gain	3	2	1	gain_3_2_1	20_gain_3_2_1	pRCC1_1550_02_T01 chr20 39801189 T C	late
pRCC1_1550_02_T02	SNV	chr7	156798535	T	A	84	117	MNX1	p.K295N	1.04383	1	1.04383	1.04383	clonal	7	gain	4	3	1	gain_4_3_1	7_gain_4_3_1	pRCC1_1550_02_T02 chr7 156798535 T A	early
pRCC1_1550_02_T02	SNV	chr20	39801189	T	C	54	141	PLCG1	p.Y1012H	1.28746	1	1.28746	1.28746	clonal	20	gain	3	2	1	gain_3_2_1	20_gain_3_2_1	pRCC1_1550_02_T02 chr20 39801189 T C	late
pRCC2_1479_03_T02	SNV	chr22	29877011	C	T	20	63	NEFH	p.Q254*	0.968782	0.968782	0.968782	0.968782	subclonal	22q	UPD	2	2	0	UPD_2_2_0	22q_UPD_2_2_0	pRCC2_1479_03_T02 chr22 29877011 C T	late
pRCC2_1479_03_T03	SNV	chr22	29877011	C	T	12	40	NEFH	p.Q254*	0.970026	0.970026	0.970026	0.970026	subclonal	22q	UPD	2	2	0	UPD_2_2_0	22q_UPD_2_2_0	pRCC2_1479_03_T03 chr22 29877011 C T	late
pRCC2_1494_04_T02	SNV	chr3	185769834	C	A	44	80	ETV5	p.K432N	0.486475	0.486475	0.486475	0.486475	clonal	3	gain	5	4	1	gain_5_4_1	3_gain_5_4_1	pRCC2_1494_04_T02 chr3 185769834 C A	early
pRCC2_1494_04_T02	SNV	chr7	151945153	G	T	27	158	KMT2C	p.S789*	0.302297	0.302297	0.302297	0.302297	subclonal	7	gain	5	4	1	gain_5_4_1	7_gain_5_4_1	pRCC2_1494_04_T02 chr7 151945153 G T	late
pRCC2_1494_04_T03	SNV	chr3	185769834	C	A	24	70	ETV5	p.K432N	0.915418	0.915418	0.915418	0.915418	clonal	3	gain	3	2	1	gain_3_2_1	3_gain_3_2_1	pRCC2_1494_04_T03 chr3 185769834 C A	early
pRCC2_1494_04_T03	SNV	chr7	151945153	G	T	15	138	KMT2C	p.S789*	0.580428	0.580428	0.580428	0.580428	subclonal	7	gain	3	2	1	gain_3_2_1	7_gain_3_2_1	pRCC2_1494_04_T03 chr7 151945153 G T	late
pRCC2_1494_04_T04	SNV	chr3	185769834	C	A	34	67	ETV5	p.K432N	0.602854	0.602854	0.602854	0.602854	clonal	3	gain	4	3	1	gain_4_3_1	3_gain_4_3_1	pRCC2_1494_04_T04 chr3 185769834 C A	early
pRCC2_1494_04_T04	SNV	chr7	151945153	G	T	16	163	KMT2C	p.S789*	0.403291	0.403291	0.403291	0.403291	subclonal	7	gain	4	3	1	gain_4_3_1	7_gain_4_3_1	pRCC2_1494_04_T04 chr7 151945153 G T	late
pRCC2_1568_04_T01	SNV	chr12	57110663	G	A	17	26	NACA	p.P1551S	1.1743	1	1.1743	1.1743	clonal	12	gain	3	2	1	gain_3_2_1	12_gain_3_2_1	pRCC2_1568_04_T01 chr12 57110663 G A	early
pRCC2_1568_04_T02	SNV	chr12	57110663	G	A	13	28	NACA	p.P1551S	0.84303	0.84303	0.84303	0.84303	clonal	12	gain	3	2	1	gain_3_2_1	12_gain_3_2_1	pRCC2_1568_04_T02 chr12 57110663 G A	early
pRCC2_1568_04_T03	SNV	chr12	57110663	G	A	22	36	NACA	p.P1551S	1.11931	1	1.11931	1.11931	clonal	12	gain	4	3	1	gain_4_3_1	12_gain_4_3_1	pRCC2_1568_04_T03 chr12 57110663 G A	early
pRCC2_1568_04_T04	SNV	chr12	57110663	G	A	15	22	NACA	p.P1551S	1.13518	1	1.13518	1.13518	clonal	12	gain	4	3	1	gain_4_3_1	12_gain_4_3_1	pRCC2_1568_04_T04 chr12 57110663 G A	early
pRCC2_1824_13_T08	SNV	chr22	24175890	G	C	15	67	SMARCB1	p.R373T	0.805101	0.805101	0.805101	0.805101	clonal	22q	UPD	2	2	0	UPD_2_2_0	22q_UPD_2_2_0	pRCC2_1824_13_T08 chr22 24175890 G C	early
