# Supplementary material for: The genomic and epigenomic evolutionary history of papillary renal cell carcinomas
Source: Nat Commun. 2020 Jun 18;11:3096. doi: 10.1038/s41467-020-16546-5 (PMC7303129; doi:10.1038/s41467-020-16546-5)
Supplement: Supplementary file 17 — Supplementary Data 14 [file 41467_2020_16546_MOESM17_ESM.xlsx]

## Sheet: Data S14
Data S14. Number of SNVs contributing to SNV mutational signatures in each sample
Sample Names	Number of mutations						Accuracy
	Signature 1	Signature 2	Signature 5	Signature 8	Signature 13	Signature 40
CDC-1697-10-M01	159	0	618	281	0	774	0.96952
CDC-1697-10-M02	142	0	746	268	0	650	0.974616
CDC-1697-10-T01	104	0	542	140	0	539	0.964676
CDC-1697-10-T02	151	0	621	320	0	732	0.971982
CDC-1697-10-T03	148	0	730	313	0	699	0.97617
CDC-1697-10-T04	137	0	609	140	0	668	0.971821
CDC-1697-10-T05	114	0	544	187	0	696	0.960367
CDC-1697-10-T06	170	0	777	360	0	787	0.973408
CDC-1697-10-T07	134	0	663	214	0	578	0.971177
CDC-1697-10-T08	140	0	639	196	0	627	0.970655
CDC-1929-03-T01	142	56	1016	0	106	2954	0.976278
CDC-1929-03-T02	163	63	1094	0	147	3401	0.975945
CDC-1929-03-T03	151	60	1001	0	115	3279	0.976021
MIX-1336-01-T01	72	0	1070	0	0	1842	0.956683
MIX-2028-03-T01	57	5	540	0	23	1515	0.971258
MIX-2028-03-T02	146	151	1368	0	180	3730	0.980635
MIX-2028-03-T03	150	159	1357	0	160	3898	0.980094
PAP1-1394-02-T01	77	0	1395	0	0	2781	0.973272
PAP1-1394-02-T02	91	0	1439	0	0	2814	0.974904
PAP1-1416-04-T01	50	0	556	0	0	1027	0.963129
PAP1-1416-04-T02	54	0	579	0	0	1076	0.96156
PAP1-1416-04-T03	51	0	578	0	0	1056	0.96276
PAP1-1416-04-T04	51	0	582	0	0	1080	0.959764
PAP1-1472-01-T01	77	0	740	0	0	3158	0.964466
PAP1-1501-01-T01	59	0	1102	0	0	1310	0.958723
PAP1-1546-01-T01	60	0	1173	245	0	737	0.948078
PAP1-1550-02-T01	104	0	1147	0	0	2164	0.973204
PAP1-1550-02-T02	108	0	1130	0	0	2152	0.971951
PAP1-1654-01-T01	81	0	1279	0	0	1686	0.974777
PAP1-1662-01-T01	93	0	1741	0	0	1987	0.965316
PAP1-1671-08-T01	101	0	1096	0	0	2770	0.965659
PAP1-1671-08-T02	95	0	1078	0	0	2789	0.965612
PAP1-1671-08-T03	98	0	1092	0	0	2752	0.96441
PAP1-1671-08-T04	98	0	1089	0	0	2784	0.964594
PAP1-1671-08-T05	97	0	1118	0	0	2800	0.964843
PAP1-1671-08-T06	97	0	1084	0	0	2743	0.965226
PAP1-1671-08-T07	106	0	1084	0	0	2824	0.965107
PAP1-1671-08-T08	96	0	1075	0	0	2757	0.964182
PAP1-1689-06-T01	53	0	1289	0	0	1425	0.968643
PAP1-1689-06-T02	59	0	1319	0	0	1461	0.96851
PAP1-1689-06-T03	60	0	1262	0	0	1467	0.969792
PAP1-1689-06-T04	50	0	1346	0	0	1454	0.970845
PAP1-1689-06-T05	54	0	1183	0	0	1436	0.967713
PAP1-1689-06-T06	62	0	1224	0	0	1521	0.968498
PAP1-1699-01-T01	61	0	894	178	0	160	0.96467
PAP1-1708-01-T01	76	0	875	0	0	1716	0.966178
PAP1-1735-01-T01	113	0	857	0	0	3088	0.970347
PAP2-1298-01-T01	149	0	1791	0	0	4095	0.973751
PAP2-1396-01-T01	108	0	1242	0	0	3423	0.966014
PAP2-1410-02-T01	64	0	363	0	0	378	0.947357
PAP2-1410-02-T02	68	0	368	0	0	417	0.959448
PAP2-1429-03-T01	203	0	906	0	0	2544	0.964928
PAP2-1429-03-T02	222	0	852	0	0	2715	0.965757
PAP2-1429-03-T03	205	0	919	0	0	2592	0.965645
PAP2-1479-03-T01	139	29	1481	0	112	1983	0.975843
PAP2-1479-03-T02	193	24	1381	0	133	2237	0.977426
PAP2-1479-03-T03	234	31	1457	0	186	2421	0.97616
PAP2-1494-04-T01	76	0	1796	489	0	2105	0.974213
PAP2-1494-04-T02	86	0	1974	581	0	1978	0.975138
PAP2-1494-04-T03	64	0	1807	531	0	1921	0.971572
PAP2-1494-04-T04	70	0	1829	533	0	1950	0.972935
PAP2-1552-03-T01	137	66	352	0	46	2402	0.977572
PAP2-1552-03-T02	131	69	367	0	43	2354	0.977473
PAP2-1552-03-T03	119	66	366	0	42	2216	0.976888
PAP2-1568-04-T01	226	0	1906	0	0	3779	0.979722
PAP2-1568-04-T02	212	0	1869	0	0	3649	0.978084
PAP2-1568-04-T03	233	0	1993	0	0	3792	0.980349
PAP2-1568-04-T04	217	0	1976	0	0	3781	0.980529
PAP2-1782-08-T01	159	132	1311	0	155	1736	0.962645
PAP2-1782-08-T02	203	178	1292	0	182	1973	0.966349
PAP2-1782-08-T03	187	153	1178	0	150	1880	0.961548
PAP2-1782-08-T04	199	166	1223	0	170	1984	0.966538
PAP2-1782-08-T05	183	167	1235	0	170	1894	0.967426
PAP2-1782-08-T06	168	142	1218	0	158	1816	0.960712
PAP2-1782-08-T07	210	208	1319	0	168	2130	0.968715
PAP2-1782-08-T08	106	81	614	0	60	1145	0.957616
PAP2-1799-02-T01	122	0	1045	0	0	1210	0.975885
PAP2-1799-02-T02	119	0	1055	0	0	1229	0.97528
PAP2-1824-13-M01	237	0	1668	0	0	4555	0.970617
PAP2-1824-13-M02	255	0	1620	0	0	4576	0.971214
PAP2-1824-13-M03	257	0	1637	0	0	4563	0.970278
PAP2-1824-13-T01	212	0	1468	0	0	4666	0.969849
PAP2-1824-13-T02	211	0	1480	0	0	4252	0.968933
PAP2-1824-13-T03	252	0	1598	0	0	4673	0.967807
PAP2-1824-13-T04	227	0	1539	0	0	4547	0.968577
PAP2-1824-13-T05	260	0	1623	0	0	4715	0.968386
PAP2-1824-13-T06	244	0	1627	0	0	4647	0.968228
PAP2-1824-13-T07	229	0	1585	0	0	4674	0.969268
PAP2-1824-13-T08	227	0	1457	0	0	4717	0.969566
PAP2-1824-13-T09	213	0	1434	0	0	4647	0.96904
PAP2-1824-13-T10	34	0	373	0	0	799	0.962923
PAP2-1851-04-T01	105	0	1680	0	0	4038	0.976743
PAP2-1851-04-T02	87	0	1744	0	0	3867	0.976779
PAP2-1851-04-T03	100	0	1602	0	0	4010	0.976312
PAP2-1851-04-T04	93	0	1593	0	0	3959	0.977932
