# Supplementary material for: The genomic and epigenomic evolutionary history of papillary renal cell carcinomas
Source: Nat Commun. 2020 Jun 18;11:3096. doi: 10.1038/s41467-020-16546-5 (PMC7303129; doi:10.1038/s41467-020-16546-5)
Supplement: Supplementary file 18 — Supplementary Data 15 [file 41467_2020_16546_MOESM18_ESM.xlsx]

## Sheet: Data S15
Data S15. Telomere length estimates based on whole-genome sequencing data
Barcode	Sample	Total	Mapped	Duplicates	LENGTH_ESTIMATE (kb)	TEL0	TEL1	TEL2	TEL3	TEL4	TEL5	TEL6	TEL7	TEL8	TEL9	TEL10	TEL11	TEL12	TEL13	TEL14	TEL15	TEL16	TEL17	TEL18	TEL19	TEL20	TEL21	TEL22	TEL23	TEL24	TEL25	GC0	GC1	GC2	GC3	GC4	GC5	GC6	GC7	GC8	GC9
rSRC_1697_10_T01	GPK0144_0401	1451690203	1438721057	49890561	4.78733	1376803237	73277889	1404220	57160	26494	13548	11744	10835	10612	9504	8407	7167	6129	5144	4544	4093	3548	3313	3000	2773	2664	2591	2610	3043	4585	1349	104603870	93746390	84585135	78315438	74544908	70364759	61041369	47560553	35141787	25845424
rSRC_1697_10_T02	GPK0144_0402	1599236840	1583989313	68464109	4.62792	1516516839	80964251	1542403	60365	25974	14381	12901	11762	11267	9891	8682	7374	6298	5423	4555	4203	3679	3507	3134	2989	2871	2830	2773	3176	4197	1115	115178954	103074230	92664632	85174266	80417604	75446126	65238092	50759408	37350650	27273442
rSRC_1697_10_T03	GPK0144_0403	1633842444	1620337811	85942569	3.39056	1554279530	77957950	1433490	55315	23709	11762	9629	8822	8164	7074	6506	5511	4603	4164	3948	2776	2391	2166	2112	1923	1812	1726	1828	1976	2833	724	112307582	107943794	96190266	87612382	81397453	70192185	64726917	50554638	37486104	24834168
rSRC_1697_10_T04	GPK0144_0404	1892752417	1879663226	109455472	3.63474	1800987132	89904450	1649523	65793	30166	14520	12407	10917	10310	9269	8195	6781	6006	5253	5019	3379	3083	2770	2592	2381	2243	2075	2190	2250	2887	826	130574619	125328354	111493797	101547214	94430977	81534871	75280016	58735486	43483087	28703948
rSRC_1697_10_T05	GPK0144_0405	1834775736	1821233557	122999152	2.35563	1749216036	83848190	1534500	64873	32651	11991	9407	7844	7224	6204	5427	4462	3763	3339	3164	2062	1871	1755	1604	1447	1372	1318	1368	1404	1947	513	132273853	124626159	109697788	100626741	95005274	83356298	77456267	60527539	44685801	29471201
rSRC_1697_10_T06	GPK0144_0406	1838830560	1823833180	99883509	2.74461	1750976254	86089067	1583829	63824	28686	12347	9720	8818	8139	7067	6123	5153	4333	3844	3563	2446	2205	1954	1835	1684	1658	1562	1550	1805	2395	699	128595080	123015312	109390656	100225281	94067266	82062419	76320447	59939591	44575226	29620143
rSRC_1697_10_T07	GPK0144_0407	1859752455	1844139925	88312106	6.25108	1763768014	93884175	1799503	73100	34302	19564	17626	16576	16200	14863	13433	11586	9992	8457	7447	6728	6082	5386	5149	4903	4765	4709	4843	5332	7615	2105	133369021	118847969	106741474	98389579	93208618	87495244	75477260	58587200	43190716	31771545
rSRC_1697_10_T08	GPK0144_0408	1736082592	1726530627	78704006	6.56744	1646585815	87529455	1676895	67618	30784	18965	17433	16518	16010	14748	13519	11881	10126	8876	7806	6859	6070	5710	5284	4802	4647	4595	4526	5137	6786	1727	124905601	111633804	100458943	92848863	88245133	83154949	72014879	56105441	41523012	30706400
rSRC_1697_10_N01	GPK0144_0421	777255449	771921085	29234731	11.8001	737334939	38985875	738345	32875	20082	9525	9463	9600	9957	9758	9506	8636	7972	7107	6237	5663	5313	4945	4789	4575	4620	4623	4918	5372	8193	2561	55720569	48218404	45406055	42028392	39959805	36259197	32809705	25772725	18610020	14536866
rSRC_1697_10_M01	GPK0144_0431	1388607683	1378181206	41999927	4.18883	1317056532	70040787	1335224	52742	24257	11112	9841	9022	8579	7876	6904	5762	4728	3998	3628	3034	2784	2559	2284	2189	2176	2114	2215	2527	3762	1047	101266886	89550711	79828606	73166270	68920944	64363551	55182618	42482475	30917964	22374598
rSRC_1697_10_M02	GPK0144_0432	1784096951	1768931387	105781463	4.36481	1692591125	89564360	1708131	67663	31014	15750	13666	12864	12616	11078	9881	8298	7187	5763	4913	4201	3840	3386	3045	2932	2647	2587	2703	2865	3475	961	130050477	115294746	103098706	94899587	89927371	84472273	72643336	55906734	40728479	29613531
cdRCC_1929_03_T01	GPK0149_0401	1492732074	1479362381	68196842	6.5876	1415771536	75262593	1444375	70917	18690	16002	13995	13489	13170	12413	11530	9944	8752	7448	6749	5847	5230	4957	4505	4285	4229	4178	4199	4698	6479	1864	106410458	95042353	85896462	79626756	75718424	71373787	62023126	48651408	36265426	26908729
cdRCC_1929_03_T02	GPK0149_0402	1574671563	1560859299	112183452	6.66724	1493403911	79485225	1520511	73294	18837	16319	13970	13209	13097	12431	11472	10305	9020	7771	6863	6195	5598	5327	4859	4622	4383	4362	4604	5256	7918	2204	113154703	100634035	90354749	83058041	78232270	73102119	63072639	49210106	36384144	26676233
cdRCC_1929_03_T03	GPK0149_0403	1539256290	1526733611	58316517	6.08195	1459784939	77744240	1485929	71858	18255	14394	11998	11260	11144	10550	9688	8693	7851	6763	6057	5684	5282	4826	4686	4354	4313	4279	4635	5239	7248	2125	110613197	98094325	88017948	81072566	76607292	71666773	61678104	47784900	35031082	25499959
cdRCC_1929_03_N01	GPK0149_0421	839198594	831436629	25487950	9.19152	796261203	41958799	802073	39145	11148	10180	9413	9306	9700	9597	8948	7889	7198	6160	5383	4813	4308	4123	3803	3683	3588	3525	3469	4163	5425	1552	60331169	53940934	48757276	45252983	43110302	40802187	35577681	27999403	20904041	15523021
pRCC2_1799_02_T01	GPK4001_0401	1543121081	1528879653	54776701	8.44519	1462902459	78445134	1491877	55985	24524	15512	14799	14834	15064	14943	13961	12462	11170	9464	8595	7703	6993	6327	6029	5820	5734	5931	5884	6805	10095	2977	111201503	99071541	88472245	80724184	75722591	70555010	60608329	47028244	34519432	25076205
pRCC2_1799_02_T02	GPK4001_0402	1415954368	1402504720	42775263	10.4718	1342155989	72129792	1371303	52387	22714	15327	14812	15039	15271	15117	14259	13290	11676	10411	9322	8668	7897	7445	7131	7116	7053	7175	7734	9237	13940	4263	101386918	90137237	80477172	73403961	68750705	63898076	54696156	42283701	30950751	22434346
pRCC2_1799_02_N01	GPK4001_0421	940565683	932664178	50949852	10.2153	891139175	48277829	908871	49675	43916	10046	9656	10330	10918	11364	10909	9934	8723	7479	6429	5938	5342	4992	4688	4398	4291	4373	4313	4624	5802	1668	68397993	60928359	54527866	49849570	46559278	43021509	36764932	28364531	20687188	14967998
pRCC2_1851_04_T01	GPK4003_0401	1856663408	1841592418	153121589	6.1761	1760733691	93581791	1675477	207229	283674	17215	15646	15692	15274	14580	13362	11835	10529	9464	8607	6054	5498	4952	4587	4229	3975	3938	4068	4330	5996	1715	131137543	126985400	113797488	103910824	94806310	79324135	71932483	55955374	41166112	27127788
pRCC2_1851_04_T02	GPK4003_0402	1786076178	1772394860	139531002	7.52066	1687168894	96340346	1778346	232584	326762	19472	18410	17714	17325	16569	15583	13808	12123	10644	9474	8633	7860	7427	6816	6612	6388	6345	6751	7728	10493	3071	133066845	120975672	110427883	103038493	96164719	87881223	74747550	57840960	42127115	30499669
pRCC2_1851_04_T03	GPK4003_0403	1370086033	1361990399	92135976	6.07629	1296358681	71936981	1335671	133589	181341	12861	11846	11238	10840	10246	9252	8440	7354	6462	5825	5254	4597	4215	3971	3830	3726	3680	3843	4490	6083	1717	103109219	92081338	82795171	76586754	71475343	65492663	55574423	42601718	30760645	22097020
pRCC2_1851_04_T04	GPK4003_0404	1480128003	1468097147	80685791	7.39332	1398874426	79174479	1466958	179699	254317	14092	13306	13051	12597	12479	11622	10250	9263	8278	7599	6673	6322	5917	5517	5470	5201	5357	5674	6834	9698	2924	111398699	99792404	89987718	83269253	77301359	70157559	59302376	45598314	33023100	23753543
pRCC2_1568_04_T01	GPK4006_0401	1332013781	1320160699	49387381	3.14936	1263369285	67217034	1284548	54252	12978	10700	8617	7658	7097	6222	5354	4259	3676	2949	2621	2215	1911	1805	1551	1419	1341	1237	1243	1371	1952	486	96454102	85680597	76757865	70579847	66761289	62695434	54133121	41963862	30807965	22478127
pRCC2_1568_04_T02	GPK4006_0402	1928697801	1913410927	66743367	3.80636	1829308868	97307879	1861636	70094	19852	16688	13960	12635	11741	10754	9181	7341	6373	5261	4686	3959	3563	3225	2954	2631	2460	2381	2372	2554	3768	985	139922268	124197356	111168593	102245389	96782795	91008134	78524129	60760891	44569504	32511603
pRCC2_1568_04_T03	GPK4006_0403	1704332057	1691041240	57211305	4.19833	1615694603	86761095	1658571	77902	18443	15220	12662	11727	10711	9506	8443	6962	6054	5038	4305	3882	3452	3165	2928	2600	2506	2305	2409	2684	3883	1001	122458383	108775060	97323311	89030781	83526993	77663803	66605168	51513256	37707838	27377793
pRCC2_1568_04_T04	GPK4006_0404	1337390175	1327280047	38475144	3.5327	1268088612	67847883	1301682	54595	13893	11459	9168	7999	7598	6512	5681	4630	3979	3289	2860	2639	2353	2043	1988	1737	1695	1574	1558	1697	2414	637	95895718	85261263	76503456	70344148	66473806	62276676	53683794	41574552	30501324	22234145
pRCC2_1568_04_N01	GPK4006_0421	869657916	863396987	31340195	8.035	825799971	42888870	809654	39619	10485	9199	8360	8352	8358	8320	7535	6571	5693	4737	4048	3729	3345	3272	3068	3063	3097	3211	3442	3838	5985	2094	64979316	56106619	50999644	46723143	44169607	38430439	35691061	27440826	19616640	14584065
pRCC1_1671_08_T01	GPK4007_0401	1589207961	1577470992	53982762	5.73187	1508040539	79430284	1512125	60781	16228	13983	12558	11757	11556	10891	10019	8541	7505	6515	5997	5427	4818	4651	4270	4120	3983	3949	4119	4696	6733	1916	116829283	102785194	91246455	83669007	79123561	74150858	63703603	49086672	35742423	25884622
pRCC1_1671_08_T02	GPK4007_0402	1464269584	1454549171	47155267	5.0016	1389219288	73455411	1399569	57937	14631	12627	11480	10581	10225	9523	8501	7399	6312	5561	4886	4268	3786	3561	3183	3018	3007	2800	2966	3323	4511	1230	107747041	95219233	84780721	77820585	73598663	69050885	59507333	46043315	33675008	24468609
pRCC1_1671_08_T03	GPK4007_0403	1312197587	1301490245	67635724	4.74599	1245142604	65636546	1250104	49723	12982	11278	9913	9398	9181	8516	7575	6678	5549	4778	3951	3580	3211	2848	2660	2497	2345	2184	2274	2625	3585	1002	96199030	85085204	75955270	69928284	66346620	62338465	53655952	41440168	30288082	22027075
pRCC1_1671_08_T04	GPK4007_0404	1979481235	1961041280	82200531	5.1312	1878147283	99175150	1891352	77117	20506	17366	16150	15007	14445	13840	12340	10742	9250	7705	6531	5738	5037	4608	4254	3971	3811	3745	3718	4280	5729	1560	144704323	127905170	113966504	104691426	99097293	93049983	80262940	62242754	45689624	33346502
pRCC1_1671_08_T05	GPK4007_0405	1643472002	1629962956	67832491	5.62877	1559394354	82279754	1565291	64005	17066	14851	13674	13029	12699	11626	10780	9415	7935	7066	6175	5409	4740	4470	4054	3818	3367	3466	3509	4034	5807	1608	121016183	106599458	94601988	86582963	81686844	76379076	65697951	50840351	37261755	27127634
pRCC1_1671_08_T06	GPK4007_0406	1401756715	1390065994	101121082	4.85215	1330440631	69802237	1331543	54258	13848	11877	10470	9809	9396	8813	8005	6761	5841	5020	4409	3917	3452	3140	2872	2805	2689	2703	2857	3253	4760	1349	103100353	90985643	80958828	74408116	70576266	66345319	57143818	44066048	32153818	23341143
pRCC1_1671_08_T07	GPK4007_0407	1995012095	1977941324	78743524	5.18748	1892853816	99986549	1901097	77261	20677	17999	16382	15460	15047	13985	12702	11048	9305	7958	6707	5996	5095	4682	4281	3948	3702	3711	3669	4089	5393	1536	146138120	129215108	115098940	105547075	99619537	93235860	80302071	62221376	45665529	33293129
pRCC1_1671_08_T08	GPK4007_0408	1393582142	1384567316	80070113	6.59836	1321749135	70277812	1338792	54269	15206	13157	12410	11808	11790	11090	9972	8969	7644	6788	5948	5396	4874	4422	4225	3962	3844	3764	3870	4641	6565	1789	102042257	90160161	80218979	73323662	68883099	64151772	54974984	42420749	30993084	22493584
pRCC1_1671_08_N01	GPK4007_0421	769724718	763394276	31601682	9.92855	730241947	38574657	729924	52670	9405	8705	8350	8703	8631	8520	7802	7037	6188	5278	4701	4191	4038	3740	3444	3469	3341	3533	3838	4156	6287	2163	57172931	49637378	45206599	41322260	38761704	33404622	30744350	23590343	16810245	12455720
pRCC1_1689_06_T01	GPK4008_0401	1325864601	1310971169	84195994	8.88737	1256936494	67397019	1280921	59756	14003	13070	12525	12409	12607	12329	11843	10737	9750	8467	7625	6692	6115	5753	5485	5305	5284	5329	5532	6937	9754	2860	96499837	85141506	75580319	68670482	63874853	58865587	50120849	38539637	28065950	20244861
pRCC1_1689_06_T02	GPK4008_0402	1977236714	1963601452	72325226	9.87974	1875088836	99849119	1897406	87399	20943	19428	18662	18384	18567	18634	18280	16864	15621	14413	13254	12171	11519	11067	10540	10170	9857	10254	10770	12246	17226	5084	145029596	127726829	113372378	103442422	96828052	89802206	76750173	59105581	43098650	31208575
pRCC1_1689_06_T03	GPK4008_0403	1464292925	1453621447	52623590	8.48026	1388098847	74496559	1421024	70447	15133	13566	12711	12364	12481	12380	12073	11348	10496	9675	8684	8178	7454	7146	6799	6699	6262	6437	6637	7226	9642	2657	106452846	94560078	84568886	77501924	72761461	67663125	58031617	44914135	32912496	23949953
pRCC1_1689_06_T04	GPK4008_0404	1604689521	1593234204	62106758	6.28734	1522095436	80815872	1538667	65244	15295	13384	12070	11682	11879	11277	10335	9778	8336	7607	6732	6019	5446	5080	4787	4570	4421	4450	4728	5405	8581	2440	118145893	104030139	92436709	84514604	79510566	74130965	63458967	48646532	35217797	25320146
pRCC1_1689_06_T05	GPK4008_0405	1398546467	1388615833	77838220	6.39972	1325996782	70995432	1343050	58132	13466	11950	11312	11093	10944	10281	9848	8606	7610	6462	5581	5132	4620	4352	4031	3848	3824	3796	3932	4550	6134	1699	102009812	90281292	80352154	73127379	68252339	63240220	54140741	41811520	30449585	21872642
pRCC1_1689_06_T06	GPK4008_0406	1586334338	1574280178	70075819	6.805	1504428832	80134636	1517023	71991	15310	13674	13043	13126	13294	12747	11767	10288	8774	7461	6637	5775	5224	4892	4628	4502	4422	4669	5021	5790	8391	2421	117155954	102990939	91177068	82815315	77206193	71418611	61055823	47006760	34129339	24464118
pRCC1_1689_06_N01	GPK4008_0421	869648107	863358808	31374651	9.46433	824303047	44302137	846430	61803	8972	8415	8170	8529	8569	8528	8646	7986	7387	6421	5783	5385	4836	4550	4219	4175	4043	3937	4166	4551	5802	1620	64045040	56719493	50616709	46324404	43326340	40077902	34309387	26532940	19333124	13937973
pRCC1_1699_01_T01	GPK4010_0401	1484709143	1468684521	39775727	9.63655	1407447809	75509110	1440828	60709	32789	14924	14564	14814	14941	14896	13969	12660	11493	10373	9187	8599	7936	7658	7156	7035	6880	6939	7544	9077	13245	4008	106894579	94908017	84895311	77773328	73154664	68263239	58736982	45572896	33416723	24257990
pRCC1_1699_01_N01	GPK4010_0421	800822910	794417209	25776192	8.61351	759340459	40545507	767413	36190	25604	7825	7666	7818	8352	8307	8033	7233	6278	5418	4570	4069	3754	3377	3096	3093	2966	3050	3064	3654	4724	1390	58356212	51852629	46410481	42610029	40085011	37377136	32160343	24990857	18356840	13390829
pRCC1_1708_01_T01	GPK4013_0401	1746907739	1734402142	103229504	5.19974	1657953431	87057415	1656028	70421	17695	15176	13553	12935	12137	11561	10639	9532	8026	7024	5904	5307	4868	4431	4087	3879	3694	3679	3859	4331	6384	1743	128585910	113571057	101456220	93482845	88839792	83677273	71844740	54979693	39779513	28713901
pRCC1_1708_01_N01	GPK4013_0421	786014517	780013386	46417784	8.9382	746772806	38340872	731202	45065	9756	8862	8136	8195	8098	7859	7400	6676	6226	5285	4889	4287	3979	3798	3591	3581	3512	3605	3920	4209	6526	2182	58674845	50071895	46589977	43149485	41324935	37832354	34229288	26537855	18809399	14456395
pRCC1_1735_01_T01	GPK4014_0401	1830079988	1814390152	122435618	6.48896	1736689477	91354130	1745407	75380	19499	16846	15409	15007	15291	14430	13535	12073	10499	9144	7857	7077	6306	6048	5611	5401	5218	5323	5709	6605	9918	2788	133579672	118467931	106415052	98407959	93812940	88814853	76900483	59539661	43596163	31824608
pRCC1_1662_01_T01	GPK4015_0401	1462597397	1452207114	75130363	6.43467	1387437207	73532287	1402386	55654	15931	14220	13172	12406	12338	11611	10798	9381	8501	7133	6100	5545	4862	4512	4236	4024	3922	3982	4151	4657	6526	1855	106433477	94208823	84255866	77519965	73376226	68864312	59215300	45627227	33262296	24093922
pRCC1_1654_01_T01	GPK4017_0401	1801086040	1787627015	108380027	6.24523	1713622571	85605474	1573987	90707	19064	15821	13835	13115	13159	12501	11967	10860	10028	9307	9119	5864	5504	5040	4867	4716	4563	4643	4634	5190	7380	2124	125218833	119360285	106227882	96915486	90025425	77424444	71314644	55763701	41327353	27369090
pRCC2_1552_03_T01	GPK4018_0401	2023248020	2013095561	69391328	7.51683	1918937115	101990393	1939384	86053	47312	22995	19712	18972	18433	17489	16677	14586	13439	11552	10166	9177	8422	7847	7445	7145	6920	6928	7198	8330	11323	3007	147900799	131455975	117683325	108121231	102014518	95300243	81739926	62983046	45982792	33434789
pRCC2_1552_03_T02	GPK4018_0402	1589067696	1573827982	62017999	7.32702	1506882149	80364841	1527242	67924	38509	17807	15179	15161	14520	13775	13044	11500	9971	8577	7490	6534	5960	5438	5284	5015	4744	4820	5134	6050	8598	2430	115764570	102603611	91599570	83896544	78792966	73276665	62802490	48573072	35658463	25980465
pRCC2_1552_03_T03	GPK4018_0403	1730261732	1716913863	88855811	7.2243	1646012672	82435659	1516947	67191	33889	18442	15828	15368	14844	14266	13539	12462	10886	10026	9562	6384	5773	5396	5210	4938	4841	4891	5228	6006	8908	2576	118299914	114186788	102088655	93203742	86674665	74624743	68962647	54115304	40456788	27082149
pRCC2_1552_03_N01	GPK4018_0421	855882695	848572315	31401043	9.21268	811404872	43464502	822393	39946	28260	10015	9044	8985	8954	9020	8401	7771	7025	6351	5508	5194	4625	4213	3911	3724	3511	3480	3561	3757	4447	1225	62203428	55313139	49397945	45140821	42240600	39147274	33492774	25914241	18959307	13740002
pRCC2_1298_01_T01	GPK4021_0401	1310376910	1300301362	48981403	6.80811	1244384059	64553397	1229549	48517	21564	12035	10429	10125	9838	9476	8922	7842	7222	6235	5595	5105	4767	4516	4326	4104	4191	4238	4599	5395	8356	2508	98125124	85090077	74825083	68281921	64400096	60285267	51624655	39469079	28562890	20599089
pRCC2_1298_01_N01	GPK4021_0421	711767665	705215083	24816931	9.24973	675468051	35479552	663748	32270	24005	7867	7127	7099	7053	6947	6498	6044	5254	4605	4051	3838	3432	3267	3028	3078	3007	3178	3322	3669	5716	1959	52869316	45744085	41636078	38036221	35686442	30816680	28504513	21930308	15677374	11625637
mixRCC_1336_01_T01	GPK4022_0401	1586832250	1576240011	54972082	7.91968	1503890837	81108208	1544699	74704	17878	16137	15207	15113	14639	14128	13173	11639	10746	9382	8154	7403	6851	6459	5924	5676	5413	5593	5806	6507	9303	2671	114408936	101707351	91012273	83204699	77960041	72351303	61897920	47729485	34821844	25172619
mixRCC_1336_01_N01	GPK4022_0421	892226901	885434389	24608070	9.35698	846239571	44945821	853224	51579	10534	9116	8472	8376	8288	8253	8088	7598	6986	5967	5368	4848	4510	4345	4041	4052	4120	4266	4551	4897	7708	2322	66330318	56435464	52300634	47636797	44421744	39515049	35160624	27100195	19102004	14498209
pRCC2_1396_01_T01	GPK4024_0401	1605065411	1591243000	57718070	7.26646	1522176577	81065105	1549021	69711	17947	15999	14953	14868	14838	14378	13138	11744	10059	8860	7638	6713	5989	5434	5266	4923	4881	4833	5107	5847	9014	2568	116190798	103260647	92513485	85012396	80242397	75138174	64878455	50529841	37312640	27380206
pRCC2_1410_02_T01	GPK4026_0401	1565571478	1553423168	106207928	6.13987	1492261750	71700673	1331999	95279	18131	16041	14058	12872	12511	11924	11065	9826	9358	8731	8446	5450	5201	4649	4499	4284	4170	4118	4100	4417	6127	1799	113173942	107521317	95212924	87858719	83539520	73785161	69041037	54409515	40767974	27477026
pRCC2_1410_02_T02	GPK4026_0402	1903570273	1886796782	119924704	6.53458	1811078905	90473610	1674167	129969	19779	17208	15343	14896	14880	14088	13393	11979	11033	10080	9705	6462	5907	5632	5252	5031	4967	5054	5215	6092	8970	2656	133828734	127625090	113266380	103290775	95996053	82536486	75967109	59238694	43812174	28965235
pRCC2_1410_02_N01	GPK4026_0421	847145333	840514651	31173636	9.77889	805101112	41087380	761740	59614	9933	9030	8469	8432	8775	8867	8364	7844	7087	6003	6093	5435	3771	3582	3501	3432	3610	3596	4153	5022	8105	2383	62269873	51272408	49430832	45060806	41787029	38137020	32391618	25179431	17131969	13857410
pRCC1_1394_02_T01	GPK4027_0401	1595064267	1583796189	64463430	5.48044	1514398826	78925335	1506509	65495	19792	15447	12550	11813	11468	10679	10007	8919	7689	6718	5988	5509	4961	4357	4033	3995	3671	3778	3807	4405	6546	1970	117708869	103846077	92715891	85656079	81656427	77132176	66696774	51546557	37654276	27398381
pRCC1_1394_02_T02	GPK4027_0402	1459690669	1450043107	65570140	5.89634	1384788593	73272852	1402898	62472	18691	14912	12576	12022	11670	11030	9946	8804	7499	6665	5575	5087	4628	4265	3995	3910	3661	3629	3797	4078	5774	1640	105677414	94028129	84537782	78182042	74326036	70026286	60565959	47065817	34624730	25356314
pRCC1_1394_02_N01	GPK4027_0421	823378211	816444859	29211458	9.95254	780497220	41886093	800833	58957	10749	9319	8829	9179	9732	9732	9530	8656	7424	6291	5629	4924	4410	3995	3704	3567	3386	3215	3418	3644	4395	1380	60361862	53357847	47503005	43246171	40238494	36950896	31435391	24220486	17634512	12718257
pRCC2_1429_03_T01	GPK4029_0401	2256589610	2238951473	120373698	4.86382	2137672102	116248009	2236918	226244	22679	19325	16834	16274	15515	14255	12934	11331	9627	8374	7268	6331	5755	5290	4749	4483	4242	4075	4183	4801	6345	1667	166453072	147930665	132512775	121721487	113980063	105367916	89942295	69133949	50193838	36187365
pRCC2_1429_03_T02	GPK4029_0402	1412457583	1400185244	53685125	6.27768	1337485665	73267709	1410849	137132	15018	13422	12008	11485	11389	10386	9525	8317	7293	6292	5544	4981	4550	4185	3939	3774	3672	3731	3799	4521	6541	1856	102973568	91506359	81869943	74806820	69565611	63834627	54234517	41714604	30359859	21914803
pRCC2_1429_03_T03	GPK4029_0403	1619129068	1601839662	63025272	6.01387	1534395746	82816948	1591652	152481	17065	14473	13122	12334	11906	11518	10609	9391	8044	6888	6062	5618	5022	4752	4276	4182	4098	4096	4372	5035	7372	2006	119412837	105222826	93607958	85620227	79901494	73544113	62521060	47903217	34725985	25023887
pRCC2_1429_03_N01	GPK4029_0421	820794202	813758368	31051279	7.98165	778047344	41784211	797075	51169	10048	8831	8041	8387	8467	8180	7702	6999	5955	5193	4521	3963	3727	3390	2953	2822	2685	2563	2688	2839	3467	982	59541415	53134397	47697321	43743322	41058369	38219721	32884806	25567345	18835791	13735332
pRCC1_1472_01_T01	GPK4034_0401	1404512851	1393210531	43900787	7.4066	1332435641	70492094	1341620	67946	15486	13260	11122	11004	11150	10866	10269	9189	8224	7206	6662	5947	5504	5205	5009	4910	4856	4935	5293	6404	9807	3242	103306396	90658554	80261634	73199175	68668495	63834363	54526550	41813246	30337444	21819873
pRCC1_1416_04_T01	GPK4035_0401	1538312478	1530514868	82403683	5.31481	1458423626	78162144	1482271	66383	42952	13904	12133	11579	11408	10366	9268	8121	7072	6079	5448	4796	4387	3919	3603	3401	3255	3264	3247	3590	4972	1290	112023523	99380286	88911220	81602630	76865597	71563721	61090337	46707026	33717424	24226011
pRCC1_1416_04_T02	GPK4035_0402	1519328156	1506371894	51009844	6.78088	1439589586	77997264	1474340	64158	41454	15136	14054	13628	13276	12119	10999	9883	8653	7665	6528	6090	5365	4836	4408	4188	4098	3923	4022	4536	6202	1745	109567167	97315879	86778135	78886900	73360846	67616554	57629282	44490230	32534725	23552163
pRCC1_1416_04_T03	GPK4035_0403	1718992631	1707843099	93984019	5.65354	1629197516	87836541	1666484	77327	54224	16543	14884	14118	13268	12709	11281	9843	8394	7144	6445	5486	4985	4528	4342	3923	3676	3651	3745	4087	5853	1634	124378893	110747429	99311651	91169492	85655019	79529043	67947614	52206856	37903896	27349722
pRCC1_1416_04_T04	GPK4035_0404	1523476001	1514182641	57085132	6.40015	1443691191	78028288	1482853	68393	46777	14925	13400	12847	12411	11656	10716	9372	8388	7476	6556	5780	5252	4838	4586	4272	4138	4137	4292	4709	6883	1865	109778729	97938633	88037445	80903434	76159933	70954867	60854943	46984114	34329335	24933055
pRCC1_1416_04_N01	GPK4035_0421	887384280	879816093	31046976	10.3223	841545661	44766476	838301	48228	45502	9689	9618	9752	9852	9956	9734	8664	7840	6827	5749	5378	4872	4501	4508	4314	4456	4518	4835	5184	7518	2347	65658489	56255432	52255409	47793423	44759081	39891332	35607834	27563494	19480661	14850219
pRCC1_1550_02_T01	GPK4036_0401	1761669456	1746618827	72106676	7.72727	1670923637	88747479	1692785	68421	20227	18756	17310	17143	17088	16011	15097	13367	11760	10344	8970	8152	7473	6652	6341	6074	5788	5646	5921	6781	9454	2779	127220239	112833718	100948482	92726314	87494090	81780866	70405162	54636887	40222079	29433848
pRCC1_1550_02_T02	GPK4036_0402	1827491588	1807702360	103023647	6.35029	1739563970	86071275	1585836	62911	19786	17523	15756	15546	15220	14455	13118	12106	10764	9731	9080	6107	5469	5091	4815	4571	4519	4523	4748	5322	7331	2015	123725325	119924200	108051787	99780198	94000198	82012564	76572901	60539164	45593956	30829769
pRCC1_1550_02_N01	GPK4036_0421	901121644	895683853	35182681	10.0347	856582322	43517193	810132	61101	10819	9848	8930	8942	9399	9091	8975	8536	7906	7252	7265	6678	4479	4361	4163	4011	4089	4226	4781	5714	8839	2592	66049995	54661214	53037310	48712376	45538211	41894661	35744997	27881392	19036612	15498543
pRCC2_1479_03_T01	GPK4038_0401	1638197920	1625469390	108156711	4.79945	1550592979	85635131	1661982	156471	17087	15013	13961	13147	12031	10734	9499	8005	6703	5621	4905	4367	3822	3466	3107	2971	2694	2686	2720	3111	4472	1235	118195974	106299216	96288675	88506007	82622310	76065021	64888026	50071832	36593789	26605352
pRCC2_1479_03_T02	GPK4038_0402	1345237348	1334976270	104072890	4.40687	1272599927	70943575	1386324	192024	13221	11562	10280	9317	8785	7837	6922	5996	5127	4414	3835	3383	2982	2654	2550	2416	2295	2208	2291	2621	3811	991	98952197	88888979	80666002	74244015	69040709	62978352	53473226	41161553	29926158	21645294
pRCC2_1479_03_T03	GPK4038_0403	1331496990	1321108379	52665323	4.85798	1259284248	70531883	1376432	183658	13366	11225	9944	9323	8842	7934	7060	6059	5280	4649	4204	3817	3418	3140	2986	2723	2647	2691	2766	3142	4365	1188	96834195	87001456	78865651	72337571	67163647	61230309	51998988	40065001	29111313	20988862
pRCC2_1479_03_N01	GPK4038_0421	949944322	943485410	36677084	9.722	903478186	45427555	841364	43265	10491	10136	9907	9859	10263	10156	9742	9099	8232	7433	7164	6495	4434	4057	4034	3933	3929	4026	4460	5243	8317	2542	69669536	57492872	55591721	50901752	47700641	44121017	37827425	29555665	20195531	16435337
pRCC2_1494_04_T01	GPK4043_0401	1679050616	1664064833	111702618	7.19688	1592980942	84111399	1614366	130115	18411	15799	13901	13123	13086	12843	11971	11062	9920	8881	8156	7477	7008	6452	6295	6041	6059	6179	6636	8045	12685	3764	125122948	110546511	98580702	90849605	86018870	80496993	69209710	53420437	38878475	28212018
pRCC2_1494_04_T02	GPK4043_0402	1538253888	1521740630	131763912	7.59352	1456577014	79773384	1539846	158449	17929	16000	14919	14462	14733	13863	13048	11477	10125	8719	7757	7057	6435	5921	5569	5391	5297	5184	5498	5982	7672	2157	111318112	99992838	90273900	82968069	77536515	71388831	61074146	47585382	35024977	25580236
pRCC2_1494_04_T03	GPK4043_0403	1544144715	1531379323	53645931	6.6219	1463292001	79038463	1517610	117388	16452	13823	11926	11707	11393	11040	10313	9422	8473	7421	6643	6303	5809	5366	5050	4815	4765	4959	5044	6152	9443	2934	113041118	100616852	90158540	82712372	77661447	72039714	61629235	47649136	34764862	25181610
pRCC2_1494_04_T04	GPK4043_0404	1481846488	1465326186	80353658	8.98216	1403608150	76411591	1467206	135942	17516	16087	15232	14787	15335	14687	13821	12455	11336	9737	8491	7803	7147	6817	6542	6150	6110	6091	6494	7545	10430	2986	108398789	96578693	86487954	78961561	73388532	67343654	57379906	44396870	32474709	23544732
pRCC1_1501_01_T01	GPK4045_0401	1715544765	1701522486	54881163	8.88667	1625787713	87739609	1683502	71702	21328	19573	18997	18657	18784	18216	16879	15083	13088	11392	9728	8882	7955	7500	7141	6524	6458	6461	6750	8055	11526	3262	122401846	109494583	98529355	90491167	85192107	79497819	68381989	53113145	39185896	28727817
pRCC1_1501_01_N01	GPK4045_0421	797433665	789808626	37900426	8.5487	758139255	38418598	710407	49599	9557	8396	7826	7913	7927	8004	7435	6665	5817	5242	5164	4563	3279	3000	2923	2826	2738	2876	3043	3607	5417	1588	58243138	48232871	46600238	42599232	39687741	36484135	31185220	24423343	16733860	13641404
pRCC1_1546_01_T01	GPK4046_0401	1607103361	1593712652	50679752	8.70774	1523135328	82090090	1570550	69147	19635	17773	16483	16303	16867	16524	15533	13758	12250	10444	9106	8216	7397	6806	6474	6178	6024	5811	6080	7053	10478	3053	113827293	101913919	91713640	84186304	79232004	73901913	63628444	49564788	36653051	26917208
pRCC1_1546_01_N01	GPK4046_0421	689078381	684265518	24986652	10.6185	653625440	34628936	656228	47617	8640	7731	7747	7773	8432	7968	7571	6621	5877	4961	4392	4184	3720	3498	3392	3437	3581	3662	3793	4420	6589	2171	50974261	44445244	40687145	37323201	35103142	30318400	27981726	21496721	15369206	11436605
pRCC2_1824_13_T01	GPK4047_0401	1373285379	1357115924	63643656	4.87966	1299821113	71698335	1345015	133734	168537	12602	10673	9817	9572	8615	7842	6972	6041	5176	4574	4202	3769	3324	3271	3072	3015	3070	3120	3506	5029	1383	100451397	90599263	82699332	77360913	73357097	68008632	58587136	45746078	33753253	24845298
pRCC2_1824_13_T02	GPK4047_0402	1548477809	1537835329	68931620	7.20325	1466563694	79991536	1504539	112133	127255	15169	13974	13239	13043	12509	11957	10685	9554	8208	7319	6707	6055	5656	5292	5210	5085	5189	5456	6432	9184	2729	113585809	100898511	90603741	83367822	78187353	71940451	61223051	47021743	34101397	24588519
pRCC2_1824_13_T03	GPK4047_0403	1687487664	1676306283	82394940	5.01234	1599003676	86449098	1623625	125647	142549	14517	12051	11045	10923	10240	9344	8491	7197	6384	5768	5201	4716	4416	4110	3954	3774	3850	3943	4621	6713	1811	125802882	111466408	100164996	92601671	87298329	80818590	69100786	53193088	38638954	27936323
pRCC2_1824_13_T04	GPK4047_0404	1435721793	1424756563	61051648	6.40943	1360252418	73727141	1389087	97642	106604	13503	11701	11262	10985	10320	9589	8929	7850	6938	6018	5635	5269	4799	4384	4380	4216	4166	4484	5023	7301	2149	105597635	93596386	83993103	77325473	72598794	66993615	57139593	43993626	32014061	23132106
pRCC2_1824_13_T05	GPK4047_0405	1619473235	1608142349	155377982	3.66235	1535179275	82252554	1499950	180531	254149	12143	9473	8448	8033	7218	6557	5860	5052	4499	4050	3669	3191	2999	2847	2770	2779	2923	3152	3734	5892	1487	125781393	110593513	99044860	92120825	87435768	80753553	68433073	51845958	36802839	26154444
pRCC2_1824_13_T06	GPK4047_0406	1343402526	1334130243	59230400	6.46519	1271626901	70065129	1311888	116766	142092	12631	11067	10579	10508	10017	9207	8405	7408	6450	5755	5378	4781	4446	4113	3953	3702	3871	4035	4749	6887	1808	99265239	88067190	79064392	72664450	67861967	61973461	52268012	39778110	28571622	20447563
pRCC2_1824_13_T07	GPK4047_0407	1470568129	1455172671	71202048	5.79887	1392609521	76142389	1429782	113246	131881	13365	11314	10686	10744	10064	9406	8614	7764	6698	5636	5246	4569	4042	4062	3848	3634	3733	3963	4497	7366	2059	108744123	96785891	87158946	80526596	75716824	69759717	59430956	45691929	33154616	23955962
pRCC2_1824_13_T08	GPK4047_0408	1984242789	1969102140	109120202	4.93957	1881087811	100741294	1883305	165855	195152	17237	13834	12806	12666	12001	10803	9669	8522	7453	6507	6039	5532	5238	4789	4690	4595	4697	5019	5934	8772	2569	150039748	132437708	118822110	110448655	104890488	97625208	83672785	64326655	46537125	33582232
pRCC2_1824_13_T09	GPK4047_0409	1403919272	1391588247	89952469	5.54587	1326636730	75355774	1403504	173411	217109	12539	10983	10222	10040	9553	8940	7791	7113	6099	5485	4883	4542	4121	3834	3663	3600	3735	3784	4374	5910	1533	103845307	94195433	85983294	79891728	74647296	67802692	57576328	44579610	32482659	23495349
pRCC2_1824_13_T10	GPK4047_0410	1627190819	1619464441	79742953	9.30955	1546279368	79055465	1493015	72707	51068	17316	15243	15456	15833	15567	14911	13727	12694	11296	10142	9368	8844	8390	7851	7937	7752	7919	8611	10213	15305	4821	122903876	106695361	94155396	86668592	82561969	77984769	67182127	51379809	37156916	26921838
pRCC2_1824_13_N01	GPK4047_0421	823022108	816952770	37955942	7.97199	780727725	41349649	779119	36350	24830	8711	7915	7691	8183	8151	7545	6758	5915	5280	4562	4028	3628	3410	3140	3014	2901	2734	2968	3062	3746	1093	60757326	53496856	47703803	43779529	41234392	38435549	32984738	25453262	18552904	13401328
pRCC2_1824_13_M01	GPK4047_0431	1414464654	1403874778	43480308	4.52113	1339149909	73627671	1391953	91407	96521	12094	10315	9534	8697	7663	6826	6178	5228	4491	3873	3591	3425	3088	2804	2664	2496	2537	2632	3039	4750	1268	101838569	91223998	82280308	75585825	70668336	64971945	55391205	42933592	31507863	22994080
pRCC2_1824_13_M02	GPK4047_0432	1566931408	1556048313	61431582	4.73998	1484207056	80897117	1529990	88211	84339	13739	11480	10532	10348	9589	8628	7684	6593	5415	4757	4232	3772	3482	3171	2969	2892	2864	2988	3276	4864	1420	113434754	101379596	91296606	83985013	78817211	72980101	62582413	48523848	35633376	25994661
pRCC2_1824_13_M03	GPK4047_0433	1496302987	1485430006	61628481	4.34276	1416936014	77591063	1464156	98458	100389	13373	11207	10128	9303	8486	7530	6675	5898	4938	4130	3817	3350	3103	2896	2665	2525	2457	2527	2753	4059	1087	108314821	97147591	87884477	81187549	76405290	70707434	60590238	46990620	34523144	25263396
pRCC2_1782_08_T01	GPK4048_0401	1707204125	1694326172	76314949	7.68617	1619930246	85352950	1628795	73298	16861	14808	14026	13843	13997	13986	13393	12296	10830	9620	8568	7820	7242	6806	6453	6288	6218	6174	6747	7763	11408	3689	126361334	110609877	97917880	89494570	84284964	78649209	67212317	51389557	37191419	26860298
pRCC2_1782_08_T02	GPK4048_0402	1408922744	1394415248	46981636	5.91266	1336040737	71304322	1362739	68186	13240	11360	10416	9853	9977	9702	9026	7737	6965	6037	5497	4867	4576	4142	3927	3821	3823	3727	3982	4797	7281	2007	102982908	91387595	81800982	75097569	70706190	65992309	56608156	43606813	31809606	23126421
pRCC2_1782_08_T03	GPK4048_0403	1449254968	1437045347	49198363	6.55928	1373781293	73835916	1407990	71199	13681	11414	10494	9941	10054	9527	9146	8159	7462	6764	6141	5683	5407	4958	4855	4634	4590	4743	5009	5634	8032	2242	105411101	92929472	82676794	75387240	70440335	65173568	55461111	42451118	30729673	22075954
pRCC2_1782_08_T04	GPK4048_0404	1489614799	1477394722	63890474	6.18351	1412335837	75605724	1442029	69789	14443	12525	11327	11124	11193	11114	10323	9216	8326	7049	6028	5550	5077	4644	4298	4070	3967	3931	4134	4692	6644	1745	108644048	96405201	86303797	79183751	74529874	69493595	59556069	45871368	33429441	24232731
pRCC2_1782_08_T05	GPK4048_0405	1493595244	1483248359	53281290	6.38896	1416452642	75467396	1437359	69147	14986	13385	12621	12273	12179	11814	10587	9414	8283	6937	6283	5602	5129	4634	4411	4194	4068	4117	4303	4929	6651	1900	108947360	96643416	86533467	79402673	74764454	69816153	60112255	46634702	34248019	24970691
pRCC2_1782_08_T06	GPK4048_0406	1524257572	1513783227	62946787	5.48225	1445713646	76855950	1464051	74347	14122	12288	11061	10730	10590	10262	9779	8705	7423	6209	5396	4772	4372	3964	3655	3546	3483	3497	3534	4272	6193	1725	111912162	98866350	88352368	81082431	76449623	71459876	61275774	47107814	34247392	24775444
pRCC2_1782_08_T07	GPK4048_0407	1565266958	1552348174	56689033	6.46111	1485133534	78386443	1494487	72539	15494	13695	12823	12373	12641	12087	11553	10239	8884	8084	6846	6160	5562	5100	4824	4554	4304	4455	4642	5420	7866	2349	115200031	102029369	91250005	84017818	79590033	74833870	64618152	50035287	36660444	26759359
pRCC2_1782_08_T08	GPK4048_0408	1522779384	1511217143	61668925	7.55468	1446483750	74617863	1417999	59275	15663	14117	13642	13396	13303	13223	12739	11386	9921	8754	7971	7273	6568	6070	5650	5626	5508	5465	5755	6586	8978	2903	114034764	99931100	88450934	81251744	77291420	73096560	63316917	48962899	35819699	26167838
pRCC2_1782_08_N01	GPK4048_0421	788293500	782668750	35724371	10.1506	749451404	37974300	700189	37858	8378	8043	8164	8557	8864	8991	8406	7902	6988	6281	6145	5356	3692	3636	3397	3382	3309	3559	3648	4463	6659	1929	57509696	47515077	45890247	41880850	39026665	35910743	30712835	24019207	16381887	13259842
mixRCC_2028_03_T01	GPK4049_0401	2134475765	2111653147	111360520	8.641	2025910119	106155891	2017864	88359	23855	20079	17949	16602	16214	15055	14318	13087	12178	11456	10933	10478	10298	10054	10026	10285	10423	10721	11718	14421	25241	8141	158377083	138051486	121539532	110914004	104504838	97770633	84088731	65032353	47509096	34339919
mixRCC_2028_03_T02	GPK4049_0402	1855016663	1838917336	94067450	7.01486	1762042621	90938206	1731043	74780	21538	18256	15442	14507	13525	12489	11494	10253	9140	8406	8041	7390	7350	6824	6932	6752	7013	7146	7824	9484	15568	4639	138180881	120683521	106361982	97504167	92661172	87552288	75709412	58605092	42905770	31335354
mixRCC_2028_03_T03	GPK4049_0403	2106034452	2088491667	117366527	6.35252	2000485314	103261520	1966259	84474	22785	18793	16027	14334	13849	12694	11811	10331	9409	8455	7751	7435	6981	7067	6871	6882	6998	7320	7987	10043	17624	5438	158636641	137516049	120709878	110558132	105042405	99088242	85366253	65604632	47642640	34433648
mixRCC_2028_03_N01	GPK4049_0421	1027606626	1007705373	31983423	11.9444	975693852	50700252	962668	46932	13223	12370	12170	13008	13343	12834	12017	10593	9117	8189	7424	6807	6618	6454	6261	6306	6332	6734	7403	9190	12639	3890	74448349	66004368	58889261	54157861	51377348	48636255	42776985	34067008	25647586	19047692
pRCC1_1654_01_N01	GPK7006_2000	1739368743	1258018221	70634032	4.41932	1663321333	74493864	1363574	53631	14378	10531	8844	8480	8457	8211	7843	7136	6156	5783	5037	4646	4231	4035	3861	3898	3625	3704	4005	4725	7023	1732	134858541	122320068	109731800	98269539	88518199	79386499	67114099	52679386	40283356	31085043
pRCC1_1472_01_N01	GPK7013_2000	1751042173	1465297052	111497824	4.39069	1669719576	79640514	1476637	58501	19672	13882	11422	10356	10416	9723	8768	7599	6628	5620	4944	4418	4019	3776	3457	3297	3158	3071	3200	3504	4633	1382	134012605	119166864	105114430	94515366	87274439	80705662	69752744	55292687	42472095	32765703
pRCC2_1396_01_N01	GPK7030_2000	1546831615	1481810359	70742814	5.91502	1471244973	73975461	1392752	53025	15922	13831	12061	11865	11734	11289	10340	9189	8069	6748	6119	5306	4825	4444	4418	3929	3843	4034	4107	4787	6696	1848	116618385	101732829	89655938	82068978	77776819	73352681	63757130	49908141	37041332	27280366
pRCC2_1851_04_N01	GPK7047_2000	1730085706	1637032426	125143825	4.9168	1644969297	83318239	1571366	60057	23669	14698	13027	12279	12210	11191	10057	8550	7736	6368	5630	5084	4415	4093	3749	3630	3519	3302	3458	3681	5050	1351	131103932	115277691	101808063	93071417	87650466	82044428	70747387	54906716	40466073	29785612
pRCC1_1662_01_N01	GPK7048_2000	1387392146	1190880385	49006168	4.92741	1322040066	63959399	1215254	48786	14279	11209	9198	8750	8582	8092	7423	6573	5793	5108	4674	4187	3875	3668	3285	3263	3275	3283	3360	3719	5496	1549	104582107	92874497	82723454	75763230	71201255	66717435	58275446	46413829	35252158	26569209
pRCC1_1735_01_N01	GPK7054_2000	1681468941	1400527051	103130133	5.49363	1604006977	75821966	1424664	53641	16035	12207	10002	9760	9359	9331	8767	7927	7311	6779	6126	5668	5305	4985	4832	4777	4762	4796	5140	6167	9074	2583	125095976	109675787	96632669	88200502	83442422	79093745	70137059	57431418	45234034	35227214
pRCC2_1494_04_N01	GPK7059_2000	1698612089	1630002296	104398334	5.69574	1616286327	80582977	1507831	57922	17976	15249	13066	12380	12135	12045	11088	9599	8470	7078	6292	5603	5333	4691	4655	4422	4352	4348	4739	5153	6726	1632	130378568	114137850	100236340	91144087	85708274	80320649	69194499	53482719	39172906	28631089

## Sheet: Data S15-Note
Column	Definitions
ReadGroup	read group, Defined by the RG tag in BAM header.
Library	sequencing library that the read group belongs to.
Sample	defined by the SM tag in BAM header.
Total	total number of reads in this read group.
Mapped	total number of mapped reads, SAM flag 0x4.
Duplicates	total number of duplicate reads, SAM flag 0x400.
LENGH_ESTIMATE	estimated telomere length.
TEL0	read counts for reads containing no TTAGGG/CCCTAA repeats.
TEL1	read counts for reads containing only 1 TTAGGG/CCCTAA repeats.
TELn	read counts for reads containing only n TTAGGG/CCCTAA repeats.
TEL16	read counts for reads containing 16 TTAGGG/CCCTAA repeats.
GC0	read counts for reads with GC between 40%-42%.
GC1	read counts for reads with GC between 42%-44%.
GCn	read counts for reads with GC between (40%+n*2%)-(42%+(n+1)*2%).
GC9	read counts for reads with GC between 58%-60%.
