# Supplementary material for: The genomic and epigenomic evolutionary history of papillary renal cell carcinomas
Source: Nat Commun. 2020 Jun 18;11:3096. doi: 10.1038/s41467-020-16546-5 (PMC7303129; doi:10.1038/s41467-020-16546-5)
Supplement: Supplementary file 19 — Supplementary Data 16 [file 41467_2020_16546_MOESM19_ESM.xlsx]

## Sheet: Table S16
Table S16. Number of indels contributing to indel mutational signatures.
Sample Names	Number of mutations			Accuracy
	Signature INDEL-A	Signature INDEL-B	Signature INDEL-C
cdRCC_1929_03_T01	420	131	0	0.9721
cdRCC_1929_03_T02	396	120	113	0.9717
cdRCC_1929_03_T03	447	149	0	0.9728
mixRCC_1336_01_T01	422	0	104	0.9829
mixRCC_2028_03_T01	58	0	0	0.8416
mixRCC_2028_03_T02	626	80	0	0.9814
mixRCC_2028_03_T03	675	164	0	0.9819
pRCC1_1394_02_T01	600	0	132	0.9855
pRCC1_1394_02_T02	652	100	0	0.9824
pRCC1_1416_04_T01	202	46	0	0.9275
pRCC1_1416_04_T02	193	0	71	0.9344
pRCC1_1416_04_T03	212	43	0	0.9361
pRCC1_1416_04_T04	216	39	0	0.9259
pRCC1_1472_01_T01	777	0	0	0.9821
pRCC1_1501_01_T01	195	0	78	0.9604
pRCC1_1546_01_T01	260	77	0	0.9514
pRCC1_1550_02_T01	613	0	0	0.9725
pRCC1_1550_02_T02	526	0	97	0.9775
pRCC1_1654_01_T01	320	0	111	0.9635
pRCC1_1662_01_T01	454	0	152	0.9804
pRCC1_1671_08_T01	527	0	146	0.9871
pRCC1_1671_08_T02	527	0	147	0.987
pRCC1_1671_08_T03	524	0	150	0.9862
pRCC1_1671_08_T04	525	0	153	0.9864
pRCC1_1671_08_T05	522	0	159	0.9874
pRCC1_1671_08_T06	526	0	150	0.9885
pRCC1_1671_08_T07	523	0	160	0.9869
pRCC1_1671_08_T08	524	0	147	0.9867
pRCC1_1689_06_T01	300	0	99	0.9668
pRCC1_1689_06_T02	239	0	83	0.9517
pRCC1_1689_06_T03	300	0	100	0.9668
pRCC1_1689_06_T04	319	0	107	0.9724
pRCC1_1689_06_T05	305	0	92	0.9707
pRCC1_1689_06_T06	268	76	92	0.974
pRCC1_1699_01_T01	141	0	509	0.9369
pRCC1_1708_01_T01	432	0	78	0.9753
pRCC1_1735_01_T01	681	0	0	0.9768
pRCC2_1298_01_T01	900	209	0	0.9865
pRCC2_1396_01_T01	960	0	0	0.987
pRCC2_1410_02_T01	14	0	43	0.8276
pRCC2_1410_02_T02	22	0	46	0.8713
pRCC2_1429_03_T01	207	121	89	0.9511
pRCC2_1429_03_T02	217	111	102	0.9579
pRCC2_1429_03_T03	198	105	107	0.9519
pRCC2_1479_03_T01	0	228	150	0.9561
pRCC2_1479_03_T02	0	284	133	0.9756
pRCC2_1479_03_T03	0	322	123	0.9771
pRCC2_1494_04_T01	521	0	139	0.9729
pRCC2_1494_04_T02	528	0	141	0.9707
pRCC2_1494_04_T03	513	0	118	0.9734
pRCC2_1494_04_T04	514	0	124	0.9714
pRCC2_1552_03_T01	197	80	0	0.9369
pRCC2_1552_03_T02	203	77	0	0.9424
pRCC2_1552_03_T03	182	37	0	0.9252
pRCC2_1568_04_T01	683	313	0	0.9848
pRCC2_1568_04_T02	722	256	0	0.9856
pRCC2_1568_04_T03	692	301	0	0.9868
pRCC2_1568_04_T04	676	320	0	0.9868
pRCC2_1782_08_T01	0	43	117	0.9373
pRCC2_1782_08_T02	0	107	104	0.9503
pRCC2_1782_08_T03	0	116	62	0.9619
pRCC2_1782_08_T04	0	112	86	0.9598
pRCC2_1782_08_T05	0	81	101	0.9488
pRCC2_1782_08_T06	0	103	89	0.957
pRCC2_1782_08_T07	0	67	107	0.9255
pRCC2_1782_08_T08	0	0	54	0.7767
pRCC2_1799_02_T01	200	38	69	0.9472
pRCC2_1799_02_T02	202	41	72	0.9443
pRCC2_1824_13_M01	622	569	0	0.9973
pRCC2_1824_13_M02	646	526	0	0.9975
pRCC2_1824_13_M03	641	544	0	0.9975
pRCC2_1824_13_T01	721	384	0	0.9969
pRCC2_1824_13_T02	659	160	0	0.9846
pRCC2_1824_13_T03	694	435	0	0.9967
pRCC2_1824_13_T04	727	337	0	0.9949
pRCC2_1824_13_T05	693	473	0	0.9973
pRCC2_1824_13_T06	712	409	0	0.9971
pRCC2_1824_13_T07	738	328	0	0.9957
pRCC2_1824_13_T08	696	434	0	0.9981
pRCC2_1824_13_T09	712	383	0	0.9971
pRCC2_1824_13_T10	39	0	0	0.8685
pRCC2_1851_04_T01	697	0	173	0.9849
pRCC2_1851_04_T02	856	0	0	0.9739
pRCC2_1851_04_T03	849	0	0	0.9781
pRCC2_1851_04_T04	833	0	0	0.976
rSRC_1697_10_M01	30	90	41	0.9439
rSRC_1697_10_M02	37	93	40	0.946
rSRC_1697_10_T01	45	97	0	0.9463
rSRC_1697_10_T02	0	115	59	0.9244
rSRC_1697_10_T03	53	93	0	0.9204
rSRC_1697_10_T04	45	88	0	0.9317
rSRC_1697_10_T05	41	101	0	0.9369
rSRC_1697_10_T06	41	81	50	0.9431
rSRC_1697_10_T07	35	73	38	0.9283
rSRC_1697_10_T08	43	88	0	0.9211
